# Supplementary material for: lumpGEM: Systematic generation of subnetworks and elementally balanced lumped reactions for the biosynthesis of target metabolites
Source: PLoS Comput Biol. 2017 Jul 20;13(7):e1005513. doi: 10.1371/journal.pcbi.1005513 (PMC5519008; doi:10.1371/journal.pcbi.1005513)
Supplement: S1 File — All generated subnetworks for all the biomass building blocks of E. coli iJO1366 and S. cerevisiae iMM904. (ZIP) [file pcbi.1005513.s001.zip]

Archive with 10 entries (7 files):
- S1_File1/
- S1_File1/.DS_Store
- __MACOSX/
- __MACOSX/S1_File1/
- __MACOSX/S1_File1/._.DS_Store
- S1_File1/E_coli_lumpGEM_all_Subnetworks_Lumped_Reactions.mat.zip
- __MACOSX/S1_File1/._E_coli_lumpGEM_all_Subnetworks_Lumped_Reactions.mat.zip
- S1_File1/S_cerevisiae_lumpGEM_all_Subnetworks_Lumped_Reactions.mat.zip
- __MACOSX/S1_File1/._S_cerevisiae_lumpGEM_all_Subnetworks_Lumped_Reactions.mat.zip
- __MACOSX/._S1_File1
