# Supplementary material for: lumpGEM: Systematic generation of subnetworks and elementally balanced lumped reactions for the biosynthesis of target metabolites
Source: PLoS Comput Biol. 2017 Jul 20;13(7):e1005513. doi: 10.1371/journal.pcbi.1005513 (PMC5519008; doi:10.1371/journal.pcbi.1005513)
Supplement: S2 File — Core models for E. coli and S. cerevisiae including the defined core networks and selected lumped reactions. (ZIP) [file pcbi.1005513.s002.zip]

Archive with 5 entries (4 files):
- lumpGEM_model_E_coli.mat.zip
- __MACOSX/
- __MACOSX/._lumpGEM_model_E_coli.mat.zip
- lumpGEM_model_S_cerevisiae.mat.zip
- __MACOSX/._lumpGEM_model_S_cerevisiae.mat.zip
