# Supplementary material for: lumpGEM: Systematic generation of subnetworks and elementally balanced lumped reactions for the biosynthesis of target metabolites
Source: PLoS Comput Biol. 2017 Jul 20;13(7):e1005513. doi: 10.1371/journal.pcbi.1005513 (PMC5519008; doi:10.1371/journal.pcbi.1005513)
Supplement: S3 File — MATLAB based code of lumpGEM that generates FBA feasible subnetworks and lumped reactions. (ZIP) [file pcbi.1005513.s003.zip]

Archive with 86 entries (79 files):
- lumpGEM_v1/
- lumpGEM_v1/.DS_Store
- __MACOSX/
- __MACOSX/lumpGEM_v1/
- __MACOSX/lumpGEM_v1/._.DS_Store
- lumpGEM_v1/add_lumped_reactions_to_core_model.m
- __MACOSX/lumpGEM_v1/._add_lumped_reactions_to_core_model.m
- lumpGEM_v1/addDemandReaction.m
- __MACOSX/lumpGEM_v1/._addDemandReaction.m
- lumpGEM_v1/addReaction.m
- __MACOSX/lumpGEM_v1/._addReaction.m
- lumpGEM_v1/AlighTransportHelperFun.m
- __MACOSX/lumpGEM_v1/._AlighTransportHelperFun.m
- lumpGEM_v1/cell2str.m
- __MACOSX/lumpGEM_v1/._cell2str.m
- lumpGEM_v1/changebounds_for_fluxesrGEM_FluxUnits.m
- __MACOSX/lumpGEM_v1/._changebounds_for_fluxesrGEM_FluxUnits.m
- lumpGEM_v1/changeToCPLEX_WithOptions.m
- __MACOSX/lumpGEM_v1/._changeToCPLEX_WithOptions.m
- lumpGEM_v1/checkDrainRxns.m
- __MACOSX/lumpGEM_v1/._checkDrainRxns.m
- lumpGEM_v1/checkifDrain.m
- __MACOSX/lumpGEM_v1/._checkifDrain.m
- lumpGEM_v1/convertToIrreversibleAgador.m
- __MACOSX/lumpGEM_v1/._convertToIrreversibleAgador.m
- lumpGEM_v1/createintegermodel.m
- __MACOSX/lumpGEM_v1/._createintegermodel.m
- lumpGEM_v1/dbl2str.m
- __MACOSX/lumpGEM_v1/._dbl2str.m
- lumpGEM_v1/ecoli_input.mat
- __MACOSX/lumpGEM_v1/._ecoli_input.mat
- lumpGEM_v1/extractGAMcoefficientsFromBiomass.m
- __MACOSX/lumpGEM_v1/._extractGAMcoefficientsFromBiomass.m
- lumpGEM_v1/extractSubNetwork.m
- __MACOSX/lumpGEM_v1/._extractSubNetwork.m
- lumpGEM_v1/Feb14WorkspaceEcoliLumpgemv1.mat
- __MACOSX/lumpGEM_v1/._Feb14WorkspaceEcoliLumpgemv1.mat
- lumpGEM_v1/Feb14WorkspaceYeasyLumpgemv1.mat
- __MACOSX/lumpGEM_v1/._Feb14WorkspaceYeasyLumpgemv1.mat
- lumpGEM_v1/find_cell.m
- __MACOSX/lumpGEM_v1/._find_cell.m
- lumpGEM_v1/findDoubles.m
- __MACOSX/lumpGEM_v1/._findDoubles.m
- lumpGEM_v1/findDP_YIELD_TimeLimit.m
- __MACOSX/lumpGEM_v1/._findDP_YIELD_TimeLimit.m
- lumpGEM_v1/getAllVar.m
- __MACOSX/lumpGEM_v1/._getAllVar.m
- lumpGEM_v1/getDateTimeStrings.m
- __MACOSX/lumpGEM_v1/._getDateTimeStrings.m
- lumpGEM_v1/identifyTransportRxns.m
- __MACOSX/lumpGEM_v1/._identifyTransportRxns.m
- lumpGEM_v1/isTrans_GEMS_MoreFields.m
- __MACOSX/lumpGEM_v1/._isTrans_GEMS_MoreFields.m
- lumpGEM_v1/lumpGEM.m
- __MACOSX/lumpGEM_v1/._lumpGEM.m
- lumpGEM_v1/lumpGEM_Parameters.m
- __MACOSX/lumpGEM_v1/._lumpGEM_Parameters.m
- lumpGEM_v1/new_TFBA_report.txt
- __MACOSX/lumpGEM_v1/._new_TFBA_report.txt
- lumpGEM_v1/printRxnFormula.m
- __MACOSX/lumpGEM_v1/._printRxnFormula.m
- lumpGEM_v1/removefutilegs.m
- __MACOSX/lumpGEM_v1/._removefutilegs.m
- lumpGEM_v1/setCplexParamHelper.m
- __MACOSX/lumpGEM_v1/._setCplexParamHelper.m
- lumpGEM_v1/solveTFBAmodelCplex.m
- __MACOSX/lumpGEM_v1/._solveTFBAmodelCplex.m
- lumpGEM_v1/TEMP/
- lumpGEM_v1/TEMP/.DS_Store
- __MACOSX/lumpGEM_v1/TEMP/
- __MACOSX/lumpGEM_v1/TEMP/._.DS_Store
- lumpGEM_v1/TEMP/WorkSpaces/
- lumpGEM_v1/TEMP/WorkSpaces/.DS_Store
- __MACOSX/lumpGEM_v1/TEMP/WorkSpaces/
- __MACOSX/lumpGEM_v1/TEMP/WorkSpaces/._.DS_Store
- __MACOSX/lumpGEM_v1/TEMP/._WorkSpaces
- __MACOSX/lumpGEM_v1/._TEMP
- lumpGEM_v1/test_lumpgemv1_2.m
- __MACOSX/lumpGEM_v1/._test_lumpgemv1_2.m
- lumpGEM_v1/test_v1.m
- __MACOSX/lumpGEM_v1/._test_v1.m
- lumpGEM_v1/testForIntegerAndThermo.m
- __MACOSX/lumpGEM_v1/._testForIntegerAndThermo.m
- lumpGEM_v1/yeast_input.mat
- __MACOSX/lumpGEM_v1/._yeast_input.mat
- __MACOSX/._lumpGEM_v1
