# Supplementary material for: lumpGEM: Systematic generation of subnetworks and elementally balanced lumped reactions for the biosynthesis of target metabolites
Source: PLoS Comput Biol. 2017 Jul 20;13(7):e1005513. doi: 10.1371/journal.pcbi.1005513 (PMC5519008; doi:10.1371/journal.pcbi.1005513)
Supplement: S3 File — MATLAB based code of lumpGEM that generates FBA feasible subnetworks and lumped reactions. (ZIP) [file pcbi.1005513.s003.zip › lumpGEM_v1/add_lumped_reactions_to_core_model.m]

function  model_red = add_lumped_reactions_to_core_model(GSM_ForLumping, overall_am_full,overall_am_names_full, all_core_rxns)

% Make the formulas of all the lumped reactions uni-directional
overall_am_full = strrep(overall_am_full, '<=>', '->');
% Extract from the GSM_ForLumping
% - rxns_core_subsystems_full:
% - GSM_ForAdjMat.rxns(connecting_reactions):
% - LumpCstModel.rxns(find(LumpCstModel.isTrans)):
% - LumpCstModel.rxns(find(LumpCstModel.isDrain)):
% model_red = extractSubNetwork(GSM_ForLumping, [rxns_core_subsystems_full; GSM_ForAdjMat.rxns(connecting_reactions); LumpCstModel.rxns(find(LumpCstModel.isTrans)); LumpCstModel.rxns(find(LumpCstModel.isDrain))]);
model_red = extractSubNetwork(GSM_ForLumping, all_core_rxns);

for i=1:length(overall_am_full)
    model_red = addReaction(model_red, strcat('LMPD_', dbl2str(i),'_',overall_am_names_full{i}), overall_am_full{i});
    model_red.lb(length(model_red.rxns)) = 0; % have to be produced
end
end
