# Supplementary material for: lumpGEM: Systematic generation of subnetworks and elementally balanced lumped reactions for the biosynthesis of target metabolites
Source: PLoS Comput Biol. 2017 Jul 20;13(7):e1005513. doi: 10.1371/journal.pcbi.1005513 (PMC5519008; doi:10.1371/journal.pcbi.1005513)
Supplement: S3 File — MATLAB based code of lumpGEM that generates FBA feasible subnetworks and lumped reactions. (ZIP) [file pcbi.1005513.s003.zip › lumpGEM_v1/addDemandReaction.m]

function [model,rxnNames] = addDemandReaction(model,metaboliteNameList,rev,lb,ub)
% addDemandReaction adds demand reactions for a set of metabolites
% The reaction names for the demand reactions will be DM_[metaboliteName]
%
% model = addDemandReaction(model,metaboliteNameList)
%
% INPUTS
% model                 COBRA model structure
% metaboliteNameList    List of metabolite names (cell array)
%
% OUTPUTS
% model                 COBRA model structure with added demand reactions
% rxnNames              List of added reactions
%
% Markus Herrgard 5/8/07
% Ines Thiele 03/09 - Corrected reaction coefficient for demand reaction

if nargin < 3
    rev = false;
    lb = 0;
    ub = 1000;
end

if (~iscell(metaboliteNameList))
    tmp = metaboliteNameList;
    clear metaboliteNameList;
    metaboliteNameList{1} = tmp;
end

model.isDrain=zeros(length(model.rxns),1);

for i = 1:length(metaboliteNameList)
  
    rxnName = ['DM_' strrep(metaboliteNameList{i},'-','_')];
    rxnNames{i}=rxnName;
    metaboliteList = {metaboliteNameList{i}};
    model = addReaction(model,rxnName,metaboliteList,-1,rev,lb,ub,0,'Demand');
end

model.isDrain=vertcat(model.isDrain,ones(length(metaboliteNameList),1));

if isfield(model,'rxnOperators')
    model.rxnOperators(length(model.rxnOperators)+1:length(model.rxns),1)=cellstr(repmat('NA',length(model.rxns)-length(model.rxnOperators),1));
end

if isfield(model,'rxnMapResult')
    model.rxnMapResult(length(model.rxnMapResult)+1:length(model.rxns),1)=cellstr(repmat('drain flux',length(model.rxns)-length(model.rxnMapResult),1));
end
