# Supplementary material for: lumpGEM: Systematic generation of subnetworks and elementally balanced lumped reactions for the biosynthesis of target metabolites
Source: PLoS Comput Biol. 2017 Jul 20;13(7):e1005513. doi: 10.1371/journal.pcbi.1005513 (PMC5519008; doi:10.1371/journal.pcbi.1005513)
Supplement: S3 File — MATLAB based code of lumpGEM that generates FBA feasible subnetworks and lumped reactions. (ZIP) [file pcbi.1005513.s003.zip › lumpGEM_v1/addReaction.m]

function [model,rxnIDexists] = addReaction(model,rxnName,metaboliteList,stoichCoeffList,revFlag,lowerBound,upperBound,objCoeff,subSystem,grRule,geneNameList,systNameList,checkDuplicate)
%addReaction Add a reaction to the model or modify an existing reaction
%
% model = addReaction(model,rxnName,metaboliteList,stoichCoeffList,revFlag,lowerBound,upperBound,objCoeff,subSystem,grRule,geneNameList,systNameList,checkDuplicate)
% model = addReaction(model,rxnName,rxnFormula)
%
%INPUTS
% model             COBRA model structure
% rxnName           Reaction name abbreviation (i.e. 'ACALD')
%                   (Note: can also be a cell array {'abbr','name'}
% metaboliteList    Cell array of metabolite names or alternatively the
%                   reaction formula for the reaction
% stoichCoeffList   List of stoichiometric coefficients (reactants -ve,
%                   products +ve), empty if reaction formula is provided
%
%OPTIONAL INPUTS
% revFlag           Reversibility flag (Default = true)
% lowerBound        Lower bound (Default = 0 or -vMax)
% upperBound        Upper bound (Default = vMax)
% objCoeff          Objective coefficient (Default = 0)
% subSystem         Subsystem (Default = '')
% grRule            Gene-reaction rule in boolean format (and/or allowed)
%                   (Default = '');
% geneNameList      List of gene names (used only for translation from 
%                   common gene names to systematic gene names)
% systNameList      List of systematic names
% checkDuplicate    Check S matrix too see if a duplicate reaction is
%                   already in the model (Deafult true)
%
%OUTPUTS
% model             COBRA model structure with new reaction
% rxnIDexists       Empty if the reaction did not exist previously, or if
%                   checkDuplicate is false. Otherwise it contains the ID
%                   of an identical reaction already present in the model.
%
% Examples:
%
% 1) Add a new irreversible reaction using the formula approach
%
%    model = addReaction(model,'newRxn1','A -> B + 2 C')
%
% 2) Add a the same reaction using the list approach
%
%    model = addReaction(model,'newRxn1',{'A','B','C'},[-1 1 2],false);
%
% Markus Herrgard 1/12/07
%
% Modified the check to see if duplicate reaction already is in model by
% using S matrix coefficients to be able to handle larger matricies
% Richard Que 11/13/2008


parseFormulaFlag = false;
rxnIDexists = [];

if iscell(rxnName)&&length(rxnName)>1
    rxnNameFull = rxnName{2};
    rxnName = rxnName{1};
end

% Figure out if reaction already exists
nRxns = length(model.rxns);
if (sum(strcmp(rxnName,model.rxns)) > 0)
    warning('Reaction with the same name already exists in the model');
    [tmp,rxnID] = ismember(rxnName,model.rxns);
    oldRxnFlag = true;
else
    rxnID = nRxns+1;
    oldRxnFlag = false;
end

% Figure out what input format is used
if (nargin < 4)
    if (~iscell(metaboliteList))
        parseFormulaFlag = true;
    else
        error('Missing stoichiometry information');
    end
else
    if isempty(stoichCoeffList)
        parseFormulaFlag = true;
    else
        if (length(metaboliteList) ~= length(stoichCoeffList))
            error('Incorrect number of stoichiometric coefficients provided');
        end
    end
end

% Reversibility
if (nargin < 5 | isempty(revFlag))
    if (oldRxnFlag)
        revFlag = model.rev(rxnID);
    else
        revFlag = true;
    end
end

% Parse formula
if (parseFormulaFlag)
    rxnFormula = metaboliteList;
    [metaboliteList,stoichCoeffList,revFlag] = parseRxnFormula(rxnFormula);
end

% Missing arguments
if (nargin < 6 | isempty(lowerBound))
    if (oldRxnFlag)
        lowerBound = model.lb(rxnID);
    else
        if (revFlag)
            lowerBound = min(model.lb);
            if isempty(lowerBound)
                lowerBound=-1000;
            end
        else
            lowerBound = 0;
        end
    end
end
if (nargin < 7 | isempty(upperBound))
    if (oldRxnFlag)
        upperBound = model.ub(rxnID);
    else
        upperBound = max(model.ub);
        if isempty(upperBound)
            upperBound=1000;
        end
    end
end
if (nargin < 8 | isempty(objCoeff))
    if (oldRxnFlag)
        objCoeff = model.c(rxnID);
    else
        objCoeff = 0;
    end
end
if (nargin < 9)
    if (oldRxnFlag) && (isfield(model,'subSystems'))
        subSystem = model.subSystems{rxnID};
    else
        subSystem = '';
    end
end
if  isempty(subSystem)
    if (oldRxnFlag) && (isfield(model,'subSystems'))
        subSystem = model.subSystems{rxnID};
    else
        subSystem = '';
    end
end
if (nargin < 10) && (isfield(model,'grRules'))
    if (oldRxnFlag)
        grRule = model.grRules{rxnID};
    else
        grRule = '';
    end
end

if (~exist('checkDuplicate','var'))
   checkDuplicate=true;
end

nMets = length(model.mets);
Scolumn = sparse(nMets,1);

modelOrig = model;

% Update model fields
model.rxns{rxnID,1} = rxnName;
if (revFlag)
    model.rev(rxnID,1) = 1;
else
    model.rev(rxnID,1) = 0;
end
model.lb(rxnID,1) = lowerBound;
model.ub(rxnID,1) = upperBound;
model.c(rxnID,1) = objCoeff;

if (isfield(model,'rxnNames'))
    if exist('rxnNameFull','var')
        model.rxnNames{rxnID,1} = rxnNameFull;
    else
        model.rxnNames{rxnID,1} = model.rxns{rxnID};
    end
end
if (isfield(model,'subSystems'))
    model.subSystems{rxnID,1} = subSystem;
end
if isfield(model,'rxnNotes')
    model.rxnNotes{rxnID,1} = '';
end
if isfield(model,'confidenceScores')
    model.confidenceScores{rxnID,1} = '';
end
if isfield(model,'rxnReferences')
    model.rxnReferences{rxnID,1} = '';
end
if isfield(model,'rxnECNumbers')
    model.rxnECNumbers{rxnID,1} = '';
end


% Figure out which metabolites are already in the model
[isInModel,metID] = ismember(metaboliteList,model.mets);

nNewMets = sum(~isInModel);

% Construct S-matrix column
newMetsCoefs=zeros(0);
for i = 1:length(metaboliteList)
    if (isInModel(i))
        Scolumn(metID(i),1) = stoichCoeffList(i);
    else
        warning(['Metabolite ' metaboliteList{i} ' not in model - added to the model']);
        Scolumn(end+1,1) = stoichCoeffList(i);
        model.mets{end+1,1} = metaboliteList{i};
        newMetsCoefs(end+1) = stoichCoeffList(i);
        if (isfield(model,'metNames'))      %Prompts to add missing info if desired
            model.metNames{end+1,1} = regexprep(metaboliteList{i},'(\[.+\]) | (\(.+\))','') ;
            warning(['Metabolite name for ' metaboliteList{i} ' set to ' model.metNames{end}]);
%             model.metNames(end) = cellstr(input('Enter complete metabolite name, if available:', 's'));
        end
        if (isfield(model,'metFormulas'))
            model.metFormulas{end+1,1} = '';
            warning(['Metabolite formula for ' metaboliteList{i} ' set to ''''']);
%             model.metFormulas(end) = cellstr(input('Enter metabolite chemical formula, if available:', 's'));
        end
        if isfield(model,'metChEBIID')
            model.metChEBIID{end+1,1} = '';
        end
        if isfield(model,'metKEGGID')
            model.metKEGGID{end+1,1} = '';
        end
        if isfield(model,'metPubChemID')
            model.metPubChemID{end+1,1} = '';
        end
        if isfield(model,'metInChIString')
            model.metInChIString{end+1,1} = '';
        end
        if isfield(model,'metCharge')
            model.metCharge(end+1,1) = 0;
        end
    end
end

%printLabeledData(model.mets,Scolumn,1);

if isfield(model,'b')
    model.b = [model.b;zeros(length(model.mets)-length(model.b),1)];
end

% if ~oldRxnFlag, model.rxnGeneMat(rxnID,:)=0; end

if (isfield(model,'genes'))
    if (nargin < 11)
        model = changeGeneAssociation(model,rxnName,grRule);
    else
        model = changeGeneAssociation(model,rxnName,grRule,geneNameList,systNameList);
    end
end

% Figure out if the new reaction already exists
rxnInModel=false;
if (nNewMets > 0) && isempty(find(newMetsCoefs == 0, 1))
    Stmp = [model.S;sparse(nNewMets,nRxns)];
else
    Stmp = model.S;
    if (checkDuplicate)
       if size(Stmp,2)<6000
           tmpSel = all(repmat((Scolumn),1,size(Stmp,2)) == (Stmp));
           rxnIDexists = full(find(tmpSel));
           if (~isempty(rxnIDexists))
               rxnIDexists=rxnIDexists(1);
               rxnInModel = true;
           end
       else
           for i=1:size(Stmp,2)
               if(Scolumn==Stmp(:,i))
                   rxnInModel=true;
                   rxnIDexists=i;
                   break
               end
           end
       end
    end
end

if (rxnInModel)
    warning(['Model already has the same reaction you tried to add: ' modelOrig.rxns{rxnIDexists}]);
    model = modelOrig;
else
    if (oldRxnFlag)
        model.S = Stmp;
        model.S(:,rxnID) = Scolumn;
    else
        model.S = [Stmp Scolumn];
    end
    printRxnFormula(model,rxnName);
end
