# Supplementary material for: lumpGEM: Systematic generation of subnetworks and elementally balanced lumped reactions for the biosynthesis of target metabolites
Source: PLoS Comput Biol. 2017 Jul 20;13(7):e1005513. doi: 10.1371/journal.pcbi.1005513 (PMC5519008; doi:10.1371/journal.pcbi.1005513)
Supplement: S3 File — MATLAB based code of lumpGEM that generates FBA feasible subnetworks and lumped reactions. (ZIP) [file pcbi.1005513.s003.zip › lumpGEM_v1/AlighTransportHelperFun.m]

function RedModel = AlighTransportHelperFun(RedModel,AlignTransportsUsingMatFile, checkgrowth)

if strcmp(AlignTransportsUsingMatFile,'yesautomatic')
    % Find the parallel-transport reactions, and the metabolites that these transport
    fprintf('Align parallel transports using a function that finds the parallel transports')
    % Find if there exist any LUMPED reactions or other reactions that we would
    % like to exclude from the search for the identification of
    % transported metabolites
    idLMPD = find(~cellfun(@isempty,regexpi(RedModel.rxns,'^LMPD')));
%   idBiomass = find_cell('Ec_biomass_iJO1366_WT_53p95M',RedModel.rxns);
    idBiomass = find(RedModel.c);
    idRxnsToExclude = union(idLMPD,idBiomass);
    if ~isempty(idRxnsToExclude)
        ModelToFindTrans = removeRxns(RedModel,RedModel.rxns(idRxnsToExclude),false,false);
        % Find those unused metabolites and keep the indices
        UnusedMets = ModelToFindTrans.mets(any(sum(abs(ModelToFindTrans.S),2) == 0,2));
        if (~isempty(UnusedMets))
            ModelToFindTrans = removeMetabolites(ModelToFindTrans, UnusedMets, false);
        end
    end
    [AllTransports, TransportNoCouples, CoupledTransports, ImportantTransports, directions, TransportGroups] = identifyTransportRxns(ModelToFindTrans);
    rxns = [ImportantTransports(:,1) strcat(ImportantTransports(:,2), '_', ImportantTransports(:,3))];
    directions = ImportantTransports(:,4);
    directions = cell2mat(directions);
    
    RedModel = removefutilegs(RedModel, rxns, directions, checkgrowth);
elseif strcmp(AlignTransportsUsingMatFile,'yesusingmatfile')
    fprintf('Align parallel transports using a saved .mat file that is supposed to contain this information\n')
    RedModel = removefutilegs_Apr2016(RedModel);
elseif strcmp(AlignTransportsUsingMatFile,'no')
    fprintf('Proceed without additional directionality constraints')
else
    error('Wrong option!')
end


end
