# Supplementary material for: lumpGEM: Systematic generation of subnetworks and elementally balanced lumped reactions for the biosynthesis of target metabolites
Source: PLoS Comput Biol. 2017 Jul 20;13(7):e1005513. doi: 10.1371/journal.pcbi.1005513 (PMC5519008; doi:10.1371/journal.pcbi.1005513)
Supplement: S3 File — MATLAB based code of lumpGEM that generates FBA feasible subnetworks and lumped reactions. (ZIP) [file pcbi.1005513.s003.zip › lumpGEM_v1/changebounds_for_fluxesrGEM_FluxUnits.m]

function model=changebounds_for_fluxesrGEM_FluxUnits(model, value, UnitFactor)

ind_for=getAllVar(model, {'F'});
ind_back=getAllVar(model, {'R'});

bound_for=model.var_ub(ind_for);
bound_back=model.var_ub(ind_back);

for i=1:length(ind_for)
    if bound_for(i)>UnitFactor*10^-6
    if bound_for(i)<UnitFactor*1001
        model.var_ub(ind_for(i))=value;
    end
    end
end

for i=1:length(ind_back)
    if bound_back(i)>UnitFactor*10^-6
    if bound_back(i)<UnitFactor*1001
        model.var_ub(ind_back(i))=value;
    end
    end
end


end
