# Supplementary material for: lumpGEM: Systematic generation of subnetworks and elementally balanced lumped reactions for the biosynthesis of target metabolites
Source: PLoS Comput Biol. 2017 Jul 20;13(7):e1005513. doi: 10.1371/journal.pcbi.1005513 (PMC5519008; doi:10.1371/journal.pcbi.1005513)
Supplement: S3 File — MATLAB based code of lumpGEM that generates FBA feasible subnetworks and lumped reactions. (ZIP) [file pcbi.1005513.s003.zip › lumpGEM_v1/checkDrainRxns.m]

function isDrain=checkDrainRxns(model)

if isfield(model,'isDrain')
    model = rmfield(model,'isDrain');
end

isDrain=zeros(length(model.rxns),1);

for i=1:length(model.rxns)
    if nnz(model.S(:,i)) == 1
        isDrain(i,1)=1;
    end
end
