# Supplementary material for: lumpGEM: Systematic generation of subnetworks and elementally balanced lumped reactions for the biosynthesis of target metabolites
Source: PLoS Comput Biol. 2017 Jul 20;13(7):e1005513. doi: 10.1371/journal.pcbi.1005513 (PMC5519008; doi:10.1371/journal.pcbi.1005513)
Supplement: S3 File — MATLAB based code of lumpGEM that generates FBA feasible subnetworks and lumped reactions. (ZIP) [file pcbi.1005513.s003.zip › lumpGEM_v1/checkifDrain.m]

function model=checkifDrain(model)

for i=1:length(model.rxns)
    if length(find(model.S(:,i)))==1
        model.isDrain(i,1)=1;
    else
        model.isDrain(i,1)=0;
    end
end
model.isDrain(find(model.c))=1;
