# Supplementary material for: lumpGEM: Systematic generation of subnetworks and elementally balanced lumped reactions for the biosynthesis of target metabolites
Source: PLoS Comput Biol. 2017 Jul 20;13(7):e1005513. doi: 10.1371/journal.pcbi.1005513 (PMC5519008; doi:10.1371/journal.pcbi.1005513)
Supplement: S3 File — MATLAB based code of lumpGEM that generates FBA feasible subnetworks and lumped reactions. (ZIP) [file pcbi.1005513.s003.zip › lumpGEM_v1/extractGAMcoefficientsFromBiomass.m]

function [GAMequation, ppi_equation] = extractGAMcoefficientsFromBiomass(model)
 
idBiomass = find(model.c);
ppi_equation={};
% '54.12 atp_c + 48.7529 h2o_c <=> 53.95 adp_c + 53.95 h_c + 53.9459 pi_c + 0.74983 ppi_c
 
GAMmets = {'atp_c'
    'h2o_c'
    'adp_c'
    'h_c'
    'pi_c'};
 
ppi = {'ppi_c'};

met_bio=model.mets(find(model.S(:,idBiomass)>0)); 
if ismember(ppi, met_bio)
    flagg=1;
else
    flagg=0;
end
FullS = full(model.S);
 
GAMMetCoeffs = cellfun(@(x) num2str(x),num2cell(abs(FullS(find_cell(GAMmets,model.mets),idBiomass))),'UniformOutput',false);
if flagg
ppiCoeff = cellfun(@(x) num2str(x),num2cell(abs(FullS(find_cell(ppi,model.mets),idBiomass))),'UniformOutput',false);
end 
GAMequation = [[GAMMetCoeffs repmat({' '},size(GAMmets),1)  GAMmets]';...
                [repmat({' '},1,size(GAMmets,1)-1),{''} ];
                [{'+'},{'<=>'},repmat({'+'},1,2),{''}];
                repmat({' '},1,size(GAMmets,1)-1),{''}];
GAMequation = cell2mat(GAMequation(:)');
if flagg 
ppi_equation = cell2mat([' <=> ',ppiCoeff,' ',ppi]);
end 
 
 
end
