# Supplementary material for: lumpGEM: Systematic generation of subnetworks and elementally balanced lumped reactions for the biosynthesis of target metabolites
Source: PLoS Comput Biol. 2017 Jul 20;13(7):e1005513. doi: 10.1371/journal.pcbi.1005513 (PMC5519008; doi:10.1371/journal.pcbi.1005513)
Supplement: S3 File — MATLAB based code of lumpGEM that generates FBA feasible subnetworks and lumped reactions. (ZIP) [file pcbi.1005513.s003.zip › lumpGEM_v1/findDoubles.m]

function [position]=findDoubles(A)
uniqueA = unique(A);
[a1,a2]=ismember(A,uniqueA);
[b1,b2] = hist(a2,unique(a2));
b2(find(b1>1));
[c1,c2] = ismember(a2,b2(find(b1>1)));
position=find(c1);
end
