# Supplementary material for: lumpGEM: Systematic generation of subnetworks and elementally balanced lumped reactions for the biosynthesis of target metabolites
Source: PLoS Comput Biol. 2017 Jul 20;13(7):e1005513. doi: 10.1371/journal.pcbi.1005513 (PMC5519008; doi:10.1371/journal.pcbi.1005513)
Supplement: S3 File — MATLAB based code of lumpGEM that generates FBA feasible subnetworks and lumped reactions. (ZIP) [file pcbi.1005513.s003.zip › lumpGEM_v1/findDP_YIELD_TimeLimit.m]

function [DPs,objectives,model] = findDP_YIELD_TimeLimit(model,maxNumEPs,sol,use_vectors_indices,TimeLimitSecs,SizeLUMPNetwork,CplexParameters)
% This function introduces integer cuts to find all DPs in a model

% Set properly the desired parameters for cplex LP and MILP
[mipTolInt, scalPar, feasTol, emphPar] = setCplexParamHelper(CplexParameters);

% [~,num_vars] = size(model.A);
num_sols = 0;

% use_vectors_indices = getAllVar(model,{'BFUSE'});
% keyboard
%     sol = solveTFBAmodel(model);
count=1;
while ((num_sols < maxNumEPs) && ~(isempty(sol)))
    
    [num_cons,num_vars] = size(model.A);
    
    if ~(isempty(sol.x))
        num_sols = num_sols + 1;
        objectives(num_sols,1) = sol.val;
        DPs(:,num_sols) = sol.x;
        
        % we find all the use vectors and formulate them into a new integer cut
        % constraint
        use_vectors_sol = ones(num_vars,1);
        use_vectors_sol(use_vectors_indices) = sol.x(use_vectors_indices);
        active_use_vectors = find(use_vectors_sol==0);
        if count==1
            smallest_subnetwork=length(active_use_vectors);
        end
        new_constraint = zeros(num_vars,1);
        new_constraint(active_use_vectors) = 1;
        % 1*activeUseVar1 + 1*activeUseVar2 + 1*activeUseVar3 + ... > 0.5
        model.A(num_cons+1,:) = new_constraint;
        model.rhs(num_cons+1) = SizeLUMPNetwork; %0.5;
        model.constraintNames{num_cons+1} = ['CUT_' num2str(num_sols)];
        model.constraintType{num_cons+1} = '>';
        sol = solveTFBAmodelCplex(model,TimeLimitSecs,[],mipTolInt,emphPar,feasTol,scalPar,[]);

        if isempty(sol.x)
            break;
        end
        length_sol = sol.x(use_vectors_indices);
        length_sol = length(find(length_sol==0));
        if (length_sol - smallest_subnetwork) > SizeLUMPNetwork
            break;
        end

        fprintf('Number of DPs:\t%d\n',num_sols);
        
%         if rem(num_sols,5) == 0
%             save DPs DPs;
%         end
    end
    count=count+1;
end
