# Supplementary material for: lumpGEM: Systematic generation of subnetworks and elementally balanced lumped reactions for the biosynthesis of target metabolites
Source: PLoS Comput Biol. 2017 Jul 20;13(7):e1005513. doi: 10.1371/journal.pcbi.1005513 (PMC5519008; doi:10.1371/journal.pcbi.1005513)
Supplement: S3 File — MATLAB based code of lumpGEM that generates FBA feasible subnetworks and lumped reactions. (ZIP) [file pcbi.1005513.s003.zip › lumpGEM_v1/identifyTransportRxns.m]

function [AllTransports, TransportNoCouples, CoupledTransports, ImportantTransports, directions, TransportGroups] = identifyTransportRxns(model)

% this function identifies all the transport reactions in a model and sorts
% them according to compartments
% Milenko Tokic 02.11.2015

% ATTENTION!!! This function is written for GEM od P.putida and E.coli. You should indentify ATP synthase reaction in your model, if
% the name is ATPS4rpp then you are safe. Otherwise you should add your case.

warning('Check the name of ATP synthase reaction! You might want to exclude it. Also identify biomass reaction!')

pause(3)

% INPUT:
%   - cobra frendly model, metabolites should be stored in a field model.mets
%     and field model.metCompSymbol is also required

% OUTPUT
%   - AllTransports: list of a transport reactions, formulas and compartments between
%     metabolite is being exchanged

%   - TransportNoCouples: table with list of transport reaction without
%     carbon couples (e.g. agm_c + arg-L_p <=> arg-L_c + agm_p )

%   - List of carbon coupled transports (e.g. agm_c + arg-L_p <=> arg-L_c + agm_p)

%   - ImportantTransports: list of transport that we have to assign
%     directionality

%   - directions: vector of 1 and -1, based on this we will assign
%     directionality

%   - TransportGroups: reactions grouped into bims according compartment
%     info

% remove biomass reaction, this is not a transport and we dont want to keep
% it couse it will create a mess

indexBiomass = find(~cellfun(@isempty, regexp(model.rxns, 'biomass')));
if isempty(indexBiomass)==0;
    model.rxns(indexBiomass)=[];
    model.S(:,indexBiomass)=[];
end
%%
% first we remove compartment information

metsNoComp = cellfun(@(x)(x(1:end-2)), model.mets, 'uni', false);

% find the list of metabolites in each reaction
% first we want to identify nonzero elements in a reaction

NonZero={};
for i=1:length(model.rxns);
    INDEX=find(model.S(:,(i)));
    NonZero{i}=INDEX;
end

% put metabolite names instead of indeces

MetsInRxns={};
for i=1:length(NonZero);
    indentifier=NonZero{i};
    MetsInRxns{i}=metsNoComp(indentifier);
end


% find unique values in a MetsInRxns
Unique={};
for i=1:length(MetsInRxns);
    Unique{i} = unique(MetsInRxns{:,i},'stable');
end
%%
% Now, we want also to group reaction based on compartments. For example if the
% metabolite is being transported from extracellular space to periplasm, we
% will store it in EP group etc.

% First, we want to extract compartment data

metsComp = cellfun(@(x)(x(end)),model.mets, 'uni', false);

% now we want to put compartment info in a reaction
MetsCompInRxns={};
for i=1:length(NonZero);
    indentifier=NonZero{i};
    MetsCompInRxns{i}=metsComp(indentifier);
end

% find unique values in a MetsCompInRxns
UniqueComp={};
for i=1:length(MetsInRxns);
    UniqueComp{i} = unique( MetsCompInRxns{:,i});
end

% identify transport reactions by comparing Uniqe and MetsInRxns.
% if there is a difference, that means that at least one metabolite
% participates from both side of the equations, meaning, it is being
% transported

Transport_reactions=[];
for i=1:length(MetsInRxns);
    if size(MetsInRxns{i},1)==size(Unique{i},1);
        % Reaction is not a transport, we store 0
        Transport_reactions(i)=0;
    else
        % Transport reaction! we store 1,
        Transport_reactions(i)=1;
    end
    
end

% identify transport reactions and their copartment info
Transport_reactions=Transport_reactions';
IndexTransport=find(Transport_reactions);
AllTransports=model.rxns(IndexTransport);
compInfo=UniqueComp(find(Transport_reactions));
compInfo=compInfo';
%%
% Exclute ATP synthase from the transports. Please check what is the name
% of the reaction in your model.
% The name ATPS4rpp is for Pseudomonas and Ecoli Model

indexATPS = find(~cellfun(@isempty, regexp(AllTransports, 'ATPS4rpp')));
AllTransports(indexATPS,:)=[];
compInfo(indexATPS,:)=[];


% merge compartment data

for i=1:length(compInfo);
    compInfo{i,1}=compInfo{i,1}';
    compInfo{i,1} = strjoin (compInfo{i,1});
    compInfo{i,1} = strrep(compInfo{i,1},' ','');
end
%%
% some ractions can be identified as transport throuh 3 compartmets like:
% K2L4Aabctex	atp_c + h2o_c + kdo2lipid4_p <=> adp_c + h_c + pi_c + kdo2lipid4_e
% this reaction will apear in the cpe group because of the h, so the info
% for h will be removed

for i=1:length(compInfo);
    MultiComp(i)=length(cell2str(compInfo(i)));
    IndexToChangeA=find(MultiComp>2);
end

% this part will be executed only if there is such a case (three
% compartments)

if isempty(IndexToChangeA)==0;
    TransportToChange=AllTransports(IndexToChangeA);
    
    for i=1:length(TransportToChange);
        [~,IndexToChange(i)] = ismember(TransportToChange(i),model.rxns);
    end
    
    % identify unique metabolite for these reactions and store its
    % compartment
    
    for i=1:length(IndexToChange);
        
        IDStriple{i} = find(model.S(:,IndexToChange(i)) < 0);
        IDPtriple{i} = find(model.S(:,IndexToChange(i)) > 0);
        
    end
    
    for i=1:length(IDStriple);
        SubTriple{:,i}=metsNoComp(IDStriple{:,i});
        ProdTriple{:,i}=metsNoComp(IDPtriple{:,i});
    end
    
    for i=1:length(SubTriple);
        TranspotedMetabolitetriple{i}=intersect(SubTriple{:,i},ProdTriple{:,i});
    end
    
    % delete hydrogen from these and now find original compartment
    
    for i=1:length(TranspotedMetabolitetriple);
        [m(i) d(i)]=size(TranspotedMetabolitetriple{:,i});
        if m(i)>1;
            TranspotedMetabolitetriple{:,i}=setdiff(TranspotedMetabolitetriple{:,i},'h');
        else
            TranspotedMetabolitetriple{:,i}=TranspotedMetabolitetriple{:,i};
        end
    end
    
    % restore the original compartment
    
    for i=1:length(IDStriple);
        SubTripleReal{:,i}=model.mets(IDStriple{:,i});
        ProdTripleReal{:,i}=model.mets(IDPtriple{:,i});
        participatnts{i}=union(SubTripleReal{:,i},ProdTripleReal{:,i});
    end
    
    for i=1:length(TranspotedMetabolitetriple);
        indexMetsToChange{i} = find(~cellfun(@isempty, regexp(participatnts{i}, TranspotedMetabolitetriple{i})));
    end
    
    for i=1:length(participatnts);
        N=participatnts{i};
        for j=indexMetsToChange{i};
            UniqueParticipants{i}=N(j);
        end
    end
    
    for i = 1:length(UniqueParticipants);
        CorComInfo{i}=cellfun(@(x)(x(end)),UniqueParticipants{i}, 'uni', false);
    end
    
    % put everything in one cell
    
    for i = 1:size((CorComInfo),2);
        CorComInfo1=(CorComInfo{:,i});
        Mergecells{i,1}=strjoin(CorComInfo1');
        compInfoToChange{i,1} = strrep(Mergecells{i,1},' ','');
    end
    
    % find Indexes in compInfo to be changed
    
    for i = 1:length(compInfoToChange);
        compInfo{IndexToChangeA(i)}=compInfoToChange{i};
    end
end

%%

% now, we want to indentify unique metabolite for all the other reactions that is being transported
% identify substrates and products in transport reaction

% find indexes of transport reactions


for i=1:length(IndexTransport);
    
    IDS{i} = find(model.S(:,IndexTransport(i)) < 0);
    IDP{i} = find(model.S(:,IndexTransport(i)) > 0);
    
end

% put metabolite names instead of indeces

for i=1:length(IDS);
    Sub{:,i}=metsNoComp(IDS{:,i});
    Prod{:,i}=metsNoComp(IDP{:,i});
end

for i=1:length(Sub);
    TranspotedMetabolite{i}=intersect(Sub{:,i},Prod{:,i});
end

% if there is more than two elements in the cell that means that at least
% one is h and it should be removed, also empty cells

for i=1:length(TranspotedMetabolite);
    [m(i) d(i)]=size(TranspotedMetabolite{:,i});
    if m(i)>1;
        TranspotedMetabolite1{:,i}=setdiff(TranspotedMetabolite{:,i},'h');
    else
        TranspotedMetabolite1{:,i}=TranspotedMetabolite{:,i};
    end
end

% second itteration, removing na1

for i=1:length(TranspotedMetabolite1);
    [m(i) d(i)]=size(TranspotedMetabolite1{:,i});
    
    if m(i)>1;
        TranspotedMetabolite2{:,i}=setdiff(TranspotedMetabolite1{:,i},'na1');
    else
        TranspotedMetabolite2{:,i}=TranspotedMetabolite1{:,i};
    end
end

% third itteration, removing pi

for i=1:length(TranspotedMetabolite2);
    [m(i) d(i)]=size(TranspotedMetabolite2{:,i});
    
    if m(i)>1;
        TranspotedMetaboliteUnique{:,i}=setdiff(TranspotedMetabolite2{:,i},'pi');
    else
        TranspotedMetaboliteUnique{:,i}=TranspotedMetabolite2{:,i};
    end
end


TranspotedMetaboliteUnique=TranspotedMetaboliteUnique';


TranspotedMetaboliteUnique(indexATPS)=[];
% delete empty cells
emptyCells = cellfun(@isempty,TranspotedMetaboliteUnique);
emptyCells=find(emptyCells);
TranspotedMetaboliteUnique(emptyCells)=[];


AllTransports(emptyCells)=[];
compInfo(emptyCells)=[];

% print Rxn Formula for visual inspection

Transports_Formulas=printRxnFormula(model,AllTransports);

% storing everything in a onr matrix

AllTransports=[AllTransports Transports_Formulas TranspotedMetaboliteUnique compInfo];

%% remove carbon couples (e.g. agm_c + arg-L_p <=> arg-L_c + agm_p )

Metab1=AllTransports(:,3);

for i = 1:length(Metab1);
    A(i)=size((Metab1{i}),1);
end
IdentifyAntiports=find(A>1)';
TransportNoCouples=AllTransports;

TransportNoCouples(IdentifyAntiports,:)=[];

Metab2=TransportNoCouples(:,3);
for i=1:length(Metab2);
    MetabMat{i}=cell2mat(Metab2{i});
end
TransportNoCouples(:,3)=MetabMat';
CoupledTransports=AllTransports(IdentifyAntiports,:);


%% Grouping by compartments

if isfield(model,'metCompSymbol')==1;
    transportGroups=unique(model.metCompSymbol');
else
    transportGroups=unique(metsComp);
end

transportGroups=combntns(transportGroups,2);
for i=1:length(transportGroups);
    transportGroupsJoined{i,1} = strcat (transportGroups{i,1},transportGroups{i,2});
end

for i=1:length(AllTransports);
    for j=1:length(transportGroupsJoined);
        Index = strncmp(AllTransports{i,4},transportGroupsJoined{j},3);
        if Index==1;
            BIM{i,j}=AllTransports{i,:};
        else BIM{i,j}=[];
        end
    end
end

% remove empty cells from the table
% first, separte them into different columns

Names=transportGroupsJoined;

for i = 1 : size(BIM(1,:),2);
    eval(['A',num2str(i),' = BIM(:, i)']);
    eval(['BIMS.A',num2str(i),' = A',num2str(i),'(~cellfun(@isempty,A',num2str(i),'))']);
end

% put names of compartments instead the generic once

for i = 1:length(Names);
    eval(['TransportGroups.' ,Names{i} ,' =BIMS.A',num2str(i)]);
end

%% Now we want to indentify transports that we have to assign directionality

% if a metabolite in the same bim appears more than ones, that means that
% the directionality of this transports has to be assigned

Futile={};
CompBim=unique(TransportNoCouples(:,4));
for i = 1: length(CompBim);
    A=ismember(TransportNoCouples(:,4),CompBim{i});
    B=find(A==1);
    C=TransportNoCouples([B],[1,3,4]);
    ListMetabolites=C(:,2);
    ListReactions=C(:,1);
    ListCompartments=C(:,3);
    
    ListMetabolitesUnique=unique(ListMetabolites);
    if size(ListMetabolitesUnique,1)==size(ListMetabolites,1);
        Futile{i}={};
    else
        [position]=findDoubles(ListMetabolites);
        RepetedMetabolites=ListMetabolites(position);
        RepetedMetabolitesRxns=ListReactions(position);
        RepetedMetabolitescompartments=ListCompartments(position);
        Futile{i}=[RepetedMetabolitesRxns,RepetedMetabolites,RepetedMetabolitescompartments];
    end
end
ImportantTransportsTemp={};

for i=1:length(Futile);
    eval(['importantTransports',num2str(i),' = Futile{:, i}']);
    CurTime = eval(horzcat('importantTransports', num2str(i)));
    ImportantTransportsTemp = [ImportantTransportsTemp; CurTime];
end


% remove h from important Transports
[~,hpos]=ismember(ImportantTransportsTemp(:,2),'h');
hpos=find(hpos==1);
ImportantTransportsTemp(hpos,:)=[];
ImportantTransports=sortrows(ImportantTransportsTemp);


% Check the soichiometry, find direction of an important transport couple
% and put the same number if they operate in the same direction.
% If the numbers are -1 and 1 that means that they do not operate in the same direction.
% in this case 1 means that the direction is E -> P -> C, and -1 opposite.

for i=1:size(ImportantTransports(:,1),1);
    [~,IndexToChange(i)] = ismember(ImportantTransports(i,1),model.rxns);
end
IndexToChange=IndexToChange'
directions=[];
A=full(model.S);
for i= 1:length(IndexToChange);
    participants{i}=find(A(:, IndexToChange(i)));
    Indexes=A(participants{i},IndexToChange(i));
    Mets=model.mets(find(A(:, IndexToChange(i))));
    comp=[Mets, num2cell(Indexes)];
    sorted=sortrows(comp,2);
    idx=strfind(sorted(:,1),cell2mat(ImportantTransports(i,2)));
    IndNonEmpty=find(~cellfun(@isempty,idx));
    TransMets=sorted((IndNonEmpty),1);
    metsNoComp = cellfun(@(x)(x(end)), TransMets, 'uni', false);
    
    metsNoComp=metsNoComp';
    metsNoComp = strjoin  (metsNoComp);
    metsNoComp = strrep(metsNoComp,' ','');
    
    if  isequal(metsNoComp,ImportantTransports{i,3})==0;
        directions(i)=1;
    else
        directions(i)=-1;
    end
end

ImportantTransports=[ImportantTransports,num2cell(directions')];

end
