# Supplementary material for: lumpGEM: Systematic generation of subnetworks and elementally balanced lumped reactions for the biosynthesis of target metabolites
Source: PLoS Comput Biol. 2017 Jul 20;13(7):e1005513. doi: 10.1371/journal.pcbi.1005513 (PMC5519008; doi:10.1371/journal.pcbi.1005513)
Supplement: S3 File — MATLAB based code of lumpGEM that generates FBA feasible subnetworks and lumped reactions. (ZIP) [file pcbi.1005513.s003.zip › lumpGEM_v1/isTrans_GEMS_MoreFields.m]

function model=isTrans_GEMS_MoreFields(model, mets_core)

unique_comp=unique(model.metCompSymbol);
for im=1:length(unique_comp)
    mets_core=strrep(mets_core, strcat('_', unique_comp{im}), '');
end
mets_core_all={};
for im=1:length(unique_comp)
    mets_core_all=[mets_core_all, strcat(mets_core, '_', unique_comp{im})];
end
model.isCoreTrans=zeros(length(model.rxns),1);
model.extra_enzymatic=zeros(length(model.rxns),1);

for i=1:length(model.rxns)
    mets=model.mets(find(model.S(:, i)));
    comps=model.metCompSymbol(find(model.S(:, i)));
    mets=strrep(mets, '_c', '');
    mets=strrep(mets, '_p', '');
    mets=strrep(mets, '_e', '');
    mets=strrep(mets, '_g', '');
    mets=strrep(mets, '_l', '');
    mets=strrep(mets, '_m', '');
    mets=strrep(mets, '_n', '');
    mets=strrep(mets, '_r', '');
    mets=strrep(mets, '_s', '');
    mets=strrep(mets, '_x', '');
    mets=strrep(mets, '_j', '');
    mets=strrep(mets, '_o', '');
    mets=strrep(mets, '_q', '');
    mets=strrep(mets, '_t', '');
    mets=strrep(mets, '_v', '');
    mets=strrep(mets, '_w', '');
    unique_mets=unique(mets);
    unique_comp=unique(comps);
    if length(mets)~=length(unique_mets) || length(unique_comp)>1
        
        model.isTrans(i,1)=1;
        
        mets_to_check=model.mets(find(model.S(:, i)));
        [ab bmets]=ismember(mets_to_check, mets_core_all);
        if length(mets_to_check)==length(find(bmets));
            model.isCoreTrans(i,1)=1;
        end
        
        if ismember('e', unique_comp)
            model.isExchangeTrans(i,1)=1;
        elseif ismember('p', unique_comp)
            model.isExchangeTrans(i,1)=1;
        else
            model.isExchangeTrans(i,1)=0;
        end
    else
        model.isTrans(i,1)=0;
        model.isExchangeTrans(i,1)=0;
    end
    if length(mets)>1 && length(unique_comp)==1
        if strcmp(unique_comp, 'e')
        model.extra_enzymatic(i,1)=1;
        else
        model.extra_enzymatic(i,1)=0;
        end
    end
end
