# Supplementary material for: lumpGEM: Systematic generation of subnetworks and elementally balanced lumped reactions for the biosynthesis of target metabolites
Source: PLoS Comput Biol. 2017 Jul 20;13(7):e1005513. doi: 10.1371/journal.pcbi.1005513 (PMC5519008; doi:10.1371/journal.pcbi.1005513)
Supplement: S3 File — MATLAB based code of lumpGEM that generates FBA feasible subnetworks and lumped reactions. (ZIP) [file pcbi.1005513.s003.zip › lumpGEM_v1/lumpGEM.m]

function [active_rxns, overall_am_full, overall_am_names_full, DPs_all, IdNCNTNER] = lumpGEM(GSM_ForLumping, otherReactionsGSMForLump_idx, BBBsToExclude, AerobicAnaerobic, Organism, AlignTransportsUsingMatFile, TimeLimitForSolver, FluxUnits, NumOfLumped, CplexParameters)
% This function
%
% INPUTS
% - GSM_ForLumping: Genome scale model used for the lumping
% - otherReactionsGSMForLump_idx: Indices of non-core reactions. These indices
%   are according to GSM_ForLumping indexing.
% - InorgMetSEEDIDs:
% - met_pairs_to_remove:
% - DB_AlbertyUpdate:
% - AerobicAnaerobic:
%
% OUTPUTS
% - rxns_total: these are the reactions that participate in each lumped
%   reaction. For each bbb, is a set of reactions that are required to
%   constitute a lumped reaction.
% - active_rxns: Is a cell, where the first column corresponds to the
%   indices of the reactions that participate in each lumprd reaction, and
%   the second column to the actual reaction formulas of these reactions.
% - overall_am_full: The reaction formulas of every lumped reaction
% - overall_am_names_full: Names of the bbb that is produced by each lumped
% - DPs_all: Solutions of the system corresponding to distinct DPs. It is a
%   cell with number of cells equal to the number of biomass building
%   blocks. For each bbb there are so many DPs as defined by NumDPperBBB.

% We use the version of the convToTFBA assumes that the flux is in
% mu-mol/(gDW*h): convToTFBA_FluxUnits
if strcmp(FluxUnits,'mmol')
    UnitFactor = 1;
elseif strcmp(FluxUnits,'mumol')
    UnitFactor = 1000;
else
    error('Wrong option!')
end

% Set properly the desired parameters for cplex LP and MILP

sol_obj=optimizeCbModel(GSM_ForLumping);
sol_obj_for_lumping=sol_obj.f;
if sol_obj_for_lumping==0
    sol_obj_for_lumping=1;
end
[mipTolInt, scalPar, feasTol, emphPar] = setCplexParamHelper(CplexParameters);

if strcmp(NumOfLumped,'OnePerBBB')
    %flag: for each lumped reaction, how many alternative lumped reactions should the solver look for?
    NumAltLUMPedPerBBB = 1;
    SizeLUMPNetwork = 0.5;
elseif strcmp(NumOfLumped,'Smin')
    NumAltLUMPedPerBBB = 10^4;
    SizeLUMPNetwork = 0.5;
elseif strcmp(NumOfLumped,'Sminp1')
    NumAltLUMPedPerBBB = 10^4;
    SizeLUMPNetwork = 1.5;
elseif strcmp(NumOfLumped,'Sminp2')
    NumAltLUMPedPerBBB = 10^4;
    SizeLUMPNetwork = 2.5;
elseif strcmp(NumOfLumped,'Sminp3')
    NumAltLUMPedPerBBB = 10^4;
    SizeLUMPNetwork = 3.5;
else
    error('Wrong option!')
end


DPs_all = {};

% For easier operations we just rename the other reactions to indices of
% Non-core reactions (IdNCR)
IdNCR = otherReactionsGSMForLump_idx;
IdCR = setdiff(1:size(GSM_ForLumping.rxns,1),IdNCR);
% make sure biomass isnt included in the non-core list (which is used for lumping)
[ab, ba] = ismember(find(GSM_ForLumping.c), IdNCR);
if ab==1
    IdNCR(ba)=[];
end

%%%%%%%%%%% We dont have this part anymore%%%%%%%%%%%%%  WHATS HAPPENING WITH THE KINASES?? - DH 2/2/15
% Remove reactions that only involve MetPairs (among them are kinases?) from non-core list
% Smatrix=removeMetPairsFromS_141028(GSM_ForLumping, met_pairs_to_remove, inorganic);%using new version of removeMetPairs
% fmodel=GSM_ForLumping;
% fmodel.S=Smatrix;
% rxns=printRxnFormula(fmodel);
% [~, ba]=ismember(rxns, {' <=> '});
% ba=find(ba);%ba= the indices of the reactions that no longer have metabolites after remove met pairs. meric is calling them kinases
% [~, bkinase]=ismember(ind, ba);
% ind=ind(find(bkinase==0));% include kinases as part of core metabolism
%%%%%%%%%%% We dont have this part anymore%%%%%%%%%%%%%

% create outward drains for substrates of biomass rxn, and inward
% forproducts (why not the other way around?)
bbb_metnames = GSM_ForLumping.mets(find(GSM_ForLumping.S(:,find(GSM_ForLumping.c))<0));%bbb metnames are all the bbb
LumpCstModel = addDemandReaction(GSM_ForLumping, bbb_metnames, 0, 0, UnitFactor*10);

% - LumpCstModel is based on GSM_ForLumping, and has the following:
%   (i) Adds demand-reactions (DM_) for all the biomass building blocks
%   (ii) Includes the DM_GAM_c reaction that Meric added for feasibility
%   (iii) Adds thermodynamic constraints for the core system, using
%   convToTFBA_BBB (generates thermodynamic variables ONLY for the core system)
%   (iv) sets the upper bound of all fluxes based on the maximum allowable
%   in the system, i.e.: 6* glucose uptake (i.e. 6*10=60 mmol/gDWhr) HAS TO
%   CHANGE TO INCLUDE INPUT OF UPTAKE FLUX VALUE
%   (v) includes or not constraints to align all transports for same met in
%   same direction
%   (vi) if it is AerobicAnaerobic (AerobicAnaerobic=1), allow oxygen
%   (vii) create new binary variable that we will use to minimize the # of
%   reactions in the lumped reaction
%   (viii) now create constraint that is 1*F + 1*B + 60*BFUSE < 60.1
%   interpretation: if BFUSE is on, F and B are off. We will maximize #
%   of BFUSE to get the fewest active reactions. remember, here we havent
%   added basal fluxes
%   (ix) Meric added constraints to tighten the system. I believe he forces
%   a minimal amount of flux through the lumped reaction which makes the
%   solver operate much faster

%bbb_metnames_pos=LumpCstModel.mets(find(LumpCstModel.S(:,find(LumpCstModel.c))>0));%metabolites produced by biomass function
%LumpCstModel=addDemandReaction(LumpCstModel, bbb_metnames_pos, 0, -10, 0);

% This part added the hydrolysis reaction, but we have to make it automatic
% for other genome scale models: Growth associated maintenance (GAM)
[GAMequation, ppi_equation] = extractGAMcoefficientsFromBiomass(LumpCstModel);
% LumpCstModel = addReaction(LumpCstModel, 'DM_GAM_c', '54.12 atp_c + 48.7529 h2o_c <=> 53.95 adp_c + 53.95 h_c + 53.9459 pi_c + 0.74983 ppi_c ');
LumpCstModel = addReaction(LumpCstModel, 'DM_GAM_c', GAMequation);
LumpCstModel.isDrain(end+1) = 0;
LumpCstModel.lb(length(LumpCstModel.rxns)) = 0;
LumpCstModel.ub(length(LumpCstModel.rxns)) = 0;

if ~isempty(ppi_equation)
LumpCstModel = addReaction(LumpCstModel, 'DM_ppi_c', ppi_equation);
LumpCstModel.isDrain(end+1) = 0;
LumpCstModel.lb(length(LumpCstModel.rxns)) = 0;
LumpCstModel.ub(length(LumpCstModel.rxns)) = 0;
end
%LumpCstModel = prepModelforTFBA(LumpCstModel, DB_AlbertyUpdate, LumpCstModel.CompartmentData);

%set max growth to 0
LumpCstModel.ub(find(LumpCstModel.c)) = 0;

LumpCstModel=createintegermodel(LumpCstModel);

% > > > > > > > > > SAVING  WORKSPACE > > > > > > > > > > > > > > > > > > > > > > > > > > > > >
[dateStr, timeStr] = getDateTimeStrings(date,clock);                                            %
eval(['save ./TEMP/WorkSpaces/',Organism,'/',dateStr,'_',timeStr,'_',mfilename,'_1.mat;'])    %
% < < < < < < < < < < < < < < < < < < < < < < < < < < < < < < < < < < < < < < < < < < < < < < <

%% Aligning the transport reactions that transport the same metabolite
%%%%%%%%%%%%%%%%%%%%%%%%%%%%%%%%%%%%%%%%%%%%%%%%%%%%%%%%%%%%%%%%%%%%%%%
LumpCstModel = AlighTransportHelperFun(LumpCstModel,AlignTransportsUsingMatFile,0);


%% Aerobic/Anaerobic
%%%%%%%%%%%%%%%%%%%%%%%%%%%%%%%%%%%%%%%%%%%%%%%%%%%%%%%%%%%%%%%%%%%%%%%
% Set it from R_DM_o2_e, because a model doesnt have to have net fluxes.

for i=1:length(LumpCstModel.rxns)
    mets_rxns=LumpCstModel.mets(find(LumpCstModel.S(:,i)));
    if ismember('o2_e', mets_rxns)
        if length(mets_rxns)==1
            oxygen_exchange=LumpCstModel.rxns(i);
            [~, id_oxy]=ismember(strcat('R_', oxygen_exchange), LumpCstModel.varNames);
            id_oxyFBA=i;
            break;
        end
    end
end
if strcmp(AerobicAnaerobic,'aerobic')
    LumpCstModel.var_ub(id_oxy) = UnitFactor*20;
    LumpCstModel.lb(id_oxyFBA)=-20;
elseif strcmp(AerobicAnaerobic,'anaerobic')
    LumpCstModel.var_ub(id_oxy) = 0;
    LumpCstModel.lb(id_oxyFBA)=0;
else
    error('Wrong option')
end

% > > > > > > > > > SAVING  WORKSPACE > > > > > > > > > > > > > > > > > > > > > > > > > > > > >
[dateStr, timeStr] = getDateTimeStrings(date,clock);                                            %
eval(['save ./TEMP/WorkSpaces/',Organism,'/',dateStr,'_',timeStr,'_',mfilename,'_2.mat;'])    %
% < < < < < < < < < < < < < < < < < < < < < < < < < < < < < < < < < < < < < < < < < < < < < < <


% Now keep all reactions in non-core metabolism that are not transports
LumpCstModel.f = zeros(length(LumpCstModel.varNames),1);

% Find index of all the reactions of the model in the non-core-reactions:
% [~, bcore] = ismember(1:length(LumpCstModel.rxns), IdNCR);
% mod_core = extractSubNetwork(LumpCstModel, LumpCstModel.rxns(find(bcore==0)));
% Extract a subnetwork with only the core-reactions
mod_core = extractSubNetwork(LumpCstModel, LumpCstModel.rxns(IdCR));
mets_core = [mod_core.mets; bbb_metnames];
LumpCstModel = isTrans_GEMS_MoreFields(LumpCstModel, mets_core);
is_core_trans = LumpCstModel.isCoreTrans(IdNCR);
% Keep only those Non-core reactions, that are also not transport reactions
is_ExcTrans = LumpCstModel.isExchangeTrans(IdNCR);
% The index of non-core-reactions, AND!! non-transport-reactions of core metabolites:
%IdNCNTR   = IdNCR(is_ExcTrans==0 & is_core_trans==0);
IdNCNTR   = IdNCR(is_ExcTrans==0);

%keep in ind only those that arent exchange reactions SHOULD CHANGE THIS TO
%LOOK AT MATRIX

    MiY7_DMs = LumpCstModel.rxns( find(checkDrainRxns(LumpCstModel)==1) );
    for i=1:length(LumpCstModel.rxns(IdNCNTR))
        if ismember(LumpCstModel.rxns(IdNCNTR(i)), MiY7_DMs)
            exch_pattern(i) = 0;
        else
            exch_pattern(i) = 1;
        end
    end 

%     for i=1:length(LumpCstModel.rxns(IdNCNTR))
%         if ~isempty(strfind(LumpCstModel.rxns{IdNCNTR(i)}, 'DM_'))
%             exch_pattern(i)=0;
%         elseif ~isempty(strfind(LumpCstModel.rxns{IdNCNTR(i)}, 'EX_'))
%             exch_pattern(i)=0;
%         elseif ~isempty(strfind(LumpCstModel.rxns{IdNCNTR(i)}, 'sink'))
%             exch_pattern(i)=0;
%         else
%             exch_pattern(i)=1;
%         end
%     end
%end
% These are the indices of the LumpCstModel that are NON-core, NOT
% transport, and also NOT exchange reactions
IdNCNTNER = IdNCNTR(find(exch_pattern));

% Get variable indeces for F and R of the IdNCNTNER
[~,num_vars] = size(LumpCstModel.A);
forward = getAllVar(LumpCstModel, {'F'});
forward = forward(IdNCNTNER);
backward = getAllVar(LumpCstModel, {'R'});
backward = backward(IdNCNTNER);

%create new binary variable that we will use to minimize the # of reactions in
%the lumped reaction
for i=1:length(IdNCNTNER)
    LumpCstModel.varNames(length(LumpCstModel.varNames)+1) = strcat('BFUSE_', LumpCstModel.rxns(IdNCNTNER(i)));
    LumpCstModel.var_ub(length(LumpCstModel.varNames))=1;
    LumpCstModel.var_lb(length(LumpCstModel.varNames))=0;
    LumpCstModel.vartypes(length(LumpCstModel.varNames)) = {'B'};
    LumpCstModel.f(length(LumpCstModel.varNames))=1; %this line makes objective
    %function function maximize BFUSE vars
end

%now create constraint that is 1*F + 1*B + 60*BFUSE < 1000
%interpretation: if BFUSE is on, F and B are off. We will maximize # of BFUSE
%to get the fewest active reactions. remember, here we havent added basal fluxes
if length(forward)==length(backward)
    for i=1:length(forward)
        [num_constr,~] = size(LumpCstModel.A);
        LumpCstModel.rhs(num_constr+1,1) =  UnitFactor*1000;
        LumpCstModel.constraintNames{num_constr+1,1} = strcat('BFMER_',num2str(i));
        LumpCstModel.constraintType{num_constr+1,1} = '<';
        LumpCstModel.A(num_constr+1,forward(i)) = 1;
        LumpCstModel.A(num_constr+1,backward(i)) = 1;
        % The new i-th variable 'BFUSE_' that is used to minimize the
        % number of active reactions, will have index: num_vars+i
        LumpCstModel.A(num_constr+1,num_vars+i) = UnitFactor*1000;
    end
else
    error('length(forward) not equal to length(backward)')
end

% below meric added constraints to tighten the system. I believe he forces
% a minimal amount of flux through the lumped reaction:
% 1*F + 1*B + 1*BFUSE > 1e-06
% which makes the solver operate much faster

[num_constr,~] = size(LumpCstModel.A);
if length(forward)==length(backward)
    for i=1:length(forward)
        LumpCstModel.rhs(num_constr+i,1) = UnitFactor*1e-7;
        LumpCstModel.constraintNames{num_constr+i,1} = strcat('BFMER2_',num2str(i));
        LumpCstModel.constraintType{num_constr+i,1} = '>';
        LumpCstModel.A(num_constr+i,forward(i)) = 1;
        LumpCstModel.A(num_constr+i,backward(i)) = 1;
        LumpCstModel.A(num_constr+i,num_vars+i) = 1;
    end
else
    error('length(forward) not equal to length(backward)')
end

% Create binary variables (B) for the forward ('FUSE_') and backward
% ('BUSE_') reactions
for i=1:length(IdNCNTNER)
    LumpCstModel.varNames(length(LumpCstModel.varNames)+1) = strcat('FUSE_', LumpCstModel.rxns(IdNCNTNER(i)));
    LumpCstModel.var_ub(length(LumpCstModel.varNames))=1;
    LumpCstModel.var_lb(length(LumpCstModel.varNames))=0;
    LumpCstModel.vartypes(length(LumpCstModel.varNames)) = {'B'};
    LumpCstModel.A(:, length(LumpCstModel.varNames))=0;
    LumpCstModel.f(length(LumpCstModel.varNames))=0;
end
for i=1:length(IdNCNTNER)
    LumpCstModel.varNames(length(LumpCstModel.varNames)+1) = strcat('BUSE_', LumpCstModel.rxns(IdNCNTNER(i)));
    LumpCstModel.var_ub(length(LumpCstModel.varNames))=1;
    LumpCstModel.var_lb(length(LumpCstModel.varNames))=0;
    LumpCstModel.vartypes(length(LumpCstModel.varNames)) = {'B'};
    LumpCstModel.A(:, length(LumpCstModel.varNames))=0;
    LumpCstModel.f(length(LumpCstModel.varNames))=0;
end

% Find the indices of the FUSE and BUSE variables:
ind_fu = getAllVar(LumpCstModel, {'FUSE'});
ind_bu = getAllVar(LumpCstModel, {'BUSE'});

% Add constraints BFMER3_ : F -1000*FUSE < 0
[num_constr,~] = size(LumpCstModel.A);
if length(forward)==length(backward)
    for i=1:length(forward)
        LumpCstModel.rhs(num_constr+i,1) =  0;
        LumpCstModel.constraintNames{num_constr+i,1} = strcat('BFMER3_',num2str(i));
        LumpCstModel.constraintType{num_constr+i,1} = '<';
        LumpCstModel.A(num_constr+i,forward(i)) = 1;
        LumpCstModel.A(num_constr+i, ind_fu(i)) = -1000*UnitFactor;
    end
else
    error('length(forward) not equal to length(backward)')
end

% Add constraints BFMER4_ : B -1000*BUSE < 0
[num_constr,~] = size(LumpCstModel.A);
if length(forward)==length(backward)
    for i=1:length(forward)
        LumpCstModel.rhs(num_constr+i,1) =  0;
        LumpCstModel.constraintNames{num_constr+i,1} = strcat('BFMER4_',num2str(i));
        LumpCstModel.constraintType{num_constr+i,1} = '<';
        LumpCstModel.A(num_constr+i,backward(i)) = 1;
        LumpCstModel.A(num_constr+i, ind_bu(i)) = -1000*UnitFactor;
    end
else
    error('length(forward) not equal to length(backward)')
end

% Add constraints BFMER5_ : FUSE + BUSE + BFUSE < 1
ind_bfuse=getAllVar(LumpCstModel, {'BFUSE'});
[num_constr,~] = size(LumpCstModel.A);
if length(forward)==length(backward)
    for i=1:length(forward)
        LumpCstModel.rhs(num_constr+i,1) =  1;
        LumpCstModel.constraintNames{num_constr+i,1} = strcat('BFMER5_',num2str(i));
        LumpCstModel.constraintType{num_constr+i,1} = '<';
        LumpCstModel.A(num_constr+i,ind_bfuse(i)) = 1;
        LumpCstModel.A(num_constr+i, ind_fu(i)) = 1;
        LumpCstModel.A(num_constr+i, ind_bu(i)) = 1;
    end
else
    error('length(forward) not equal to length(backward)')
end

%%%%%%%%%%%%%%%%%%%%%%%%%%%%%%%%%%%%%%%%%%%%%%%%%%%%%%%%%%%%%%%%%%%%%%%%%
%%%%%%%%%%%%%%%%%%%%%%%%%%%%%%%%%%%%%%%%%%%%%%%%%%%%%%%%%%%%%%%%%%%%%%%%%
% Exclude water and bbbs that appear in more than one compartments in the
% biomass equation
bbb_not_to_lump = [{'h2o_c'} BBBsToExclude];
%get indeces of forward and backward drains of the BBBs
% Create forward/reverse drain reactions for all biomass building blocks:
% adding the hydrolysis as a bbb_element that needs to be also balanced
% And also for the additional hydrolysis reaction

if ~isempty(ppi_equation)
    bbb_drains_forward = strcat('F_DM_', [bbb_metnames; 'GAM_c'; 'ppi_c']);
    bbb_drains_backward = strcat('R_DM_',[bbb_metnames; 'GAM_c'; 'ppi_c']);
else
   bbb_drains_forward = strcat('F_DM_', [bbb_metnames; 'GAM_c']);
   bbb_drains_backward = strcat('R_DM_',[bbb_metnames; 'GAM_c']);
end
bbb_drains_forward = strrep(bbb_drains_forward, '-', '_');
bbb_drains_backward = strrep(bbb_drains_backward, '-', '_');

[~, ind_bbb_forward]  = ismember(bbb_drains_forward, LumpCstModel.varNames);
bbb_metnames = [bbb_metnames; 'GAM_c'];
%%%%%%%%%%%%%%%%%%%%%%%%%%%%%%%%%%%%%%%%%%%%%%%%%%%%%%%%%%%%%%%%%%%%%%%%%
%%%%%%%%%%%%%%%%%%%%%%%%%%%%%%%%%%%%%%%%%%%%%%%%%%%%%%%%%%%%%%%%%%%%%%%%%
LumpCstModel.S = full(LumpCstModel.S);
[~, bbb] = ismember(bbb_metnames, LumpCstModel.mets);
bbb=bbb(find(bbb));
stoich_bbb = LumpCstModel.S(bbb, find(LumpCstModel.c));
% bbb_metnames = [bbb_metnames; 'GAM_c'];
if ~isempty(ppi_equation)
bbb_metnames = [bbb_metnames; 'ppi_c'];
stoich_bbb = [stoich_bbb; -1*UnitFactor; -1*UnitFactor];
else
stoich_bbb = [stoich_bbb; -1*UnitFactor];
end
%%%%%%%%%%%%%%%%%%%%%%%%%%%%%%%%%%%%%%%%%%%%%%%%%%%%%%%%%%%%%%%%%%%%%%%%%
%%%%%%%%%%%%%%%%%%%%%%%%%%%%%%%%%%%%%%%%%%%%%%%%%%%%%%%%%%%%%%%%%%%%%%%%%


%%%%%%%%%%%%%%%%%%%%%%%%%%%%%%%%%%%%%%
% Time limit for the solver
TimeLimit = 300; % 5 mins
%%%%%%%%%%%%%%%%%%%%%%%%%%%%%%%%%%%%%%
%begin lumping for each BBB

allBFUSEind = getAllVar(LumpCstModel, {'BFUSE'});
rxnsNamesTotal = {};
rxnFormulasTotal = {};


% > > > > > > > > > SAVING  WORKSPACE > > > > > > > > > > > > > > > > > > > > > > > > > > > > >
[dateStr, timeStr] = getDateTimeStrings(date,clock);                                            %
eval(['save ./TEMP/WorkSpaces/',Organism,'/',dateStr,'_',timeStr,'_',mfilename,'_3.mat;'])    %
% < < < < < < < < < < < < < < < < < < < < < < < < < < < < < < < < < < < < < < < < < < < < < < <

parfor i=1:length(bbb_metnames)
    i
    if ~ismember(bbb_metnames{i}, bbb_not_to_lump)
        dmodel = LumpCstModel;
        dmodel.var_ub(ind_bbb_forward(i)) = UnitFactor*10;
        % dmodel.var_lb(ind_bbb_backward(i))= is already zero
        if strcmp(AerobicAnaerobic,'aerobic')
            dmodel.var_lb(ind_bbb_forward(i)) = -sol_obj_for_lumping*stoich_bbb(i); %, 'round'); %negative because the coef is neg
        else
            dmodel.var_lb(ind_bbb_forward(i)) = -0.2*sol_obj_for_lumping*stoich_bbb(i); %, 'round'); %negative because the coef is neg
        end
        % CHANGE this to -* maximum growth (which should be 1)
        % dmodel.var_ub(ind_bbb_forward(i))= is free
        %aplly choice
        if strcmp(TimeLimitForSolver,'yes')
            sol = solveTFBAmodelCplex(dmodel,TimeLimit,[],mipTolInt,emphPar,feasTol,scalPar,[]);
        elseif strcmp(TimeLimitForSolver,'no')
            sol = solveTFBAmodelCplex(dmodel,[]       ,[],mipTolInt,emphPar,feasTol,scalPar,[]);
        else
            error('Wrong option!')
        end
        %%%%%%%%%%%%%%%%%%%%%%%%%%%%%%%%%%%%%%
        % Remember here we're maximizing BFUSE vars -> minimizing non-core metab rxns
        % lumps that can't solve are saved in error and nosol
        if isempty(sol.x)
            rxnNames={'NA'};
            rxnFormulas={'NA'};
        elseif isnan(sol.x) % don't we need one entry here for the if??
            rxnNames={'Crashed'};
            rxnFormulas={'Crashed'};
        else
            bfuse=sol.x(allBFUSEind);
            rxnsBFUSE=find(bfuse==0);%index of every bfuse var (reaction) that participates in the current lump
            if isempty(rxnsBFUSE) % lump is empty
                rxnNames={'ProducedByCore'};
                rxnFormulas={'ProducedByCore'};
            else % there are reactions in the lump
                % Change the DP name, because it is just a solution!!
                if NumAltLUMPedPerBBB>1
                if strcmp(TimeLimitForSolver,'yes')
                    [DPs,~,~] = findDP_YIELD_TimeLimit(dmodel,NumAltLUMPedPerBBB,sol,allBFUSEind,TimeLimit,SizeLUMPNetwork,CplexParameters);
                elseif strcmp(TimeLimitForSolver,'no')
                    [DPs,~,~] = findDP_YIELD_TimeLimit(dmodel,NumAltLUMPedPerBBB,sol,allBFUSEind,[],SizeLUMPNetwork,CplexParameters);
                else
                    error('Wrong option!')
                end
                DPs_all{i} = DPs;
                else
                DPs_all{i} = sol.x;
                end
                
                rxnNames = dmodel.varNames(allBFUSEind(rxnsBFUSE));% for example rxns={'BFUSE_PDH' 'BFUSE_PPCK'}
                rxnNames = strrep(rxnNames, 'BFUSE_', '');   % for example rxns={'PDH'       'PPCK'}
                [~, ba] = ismember(rxnNames, dmodel.rxns); %ba is the reaction indeces in model dmodel
                rxnFormulas = printRxnFormula(dmodel, dmodel.rxns(ba)); %rxnns is the formulas of the reactions in model dmodel
            end
        end
        rxnsNamesTotal{i} = rxnNames;
        rxnFormulasTotal{i} = rxnFormulas;
    end
end

% > > > > > > > > > SAVING  WORKSPACE > > > > > > > > > > > > > > > > > > > > > > > > > > > > >
[dateStr, timeStr] = getDateTimeStrings(date,clock);                                            %
eval(['save ./TEMP/WorkSpaces/',Organism,'/',dateStr,'_',timeStr,'_',mfilename,'_4.mat;'])    %
% < < < < < < < < < < < < < < < < < < < < < < < < < < < < < < < < < < < < < < < < < < < < < < <

overall_am_full = {};
overall_am_names_full = [];
active_rxns = {};

yield=1;


parfor i = 1:size(DPs_all,2)
    if ~isempty(DPs_all{i})
        solutions = DPs_all{i};
        for j=1:size(solutions,2)
            % This function tests the thermodynamic feasibility of the
            % pathways obtained, and gives back only the feasible ones as
            % output. It also makes the coefficients of the LUMPED
            % reactions integers
            [overall_am_names_full_i, active_rxns1,active_rxns2, overall_am_full_i] = testForIntegerAndThermo(LumpCstModel,allBFUSEind,solutions,yield,IdNCNTNER,i,j,otherReactionsGSMForLump_idx,FluxUnits,CplexParameters);
            overall_am_names_full = [overall_am_names_full;overall_am_names_full_i];
            active_rxns = [active_rxns; [{active_rxns1} {active_rxns2}]];
            overall_am_full = [overall_am_full;overall_am_full_i];
        end
    end
end

% > > > > > > > > > SAVING  WORKSPACE > > > > > > > > > > > > > > > > > > > > > > > > > > > > >
[dateStr, timeStr] = getDateTimeStrings(date,clock);                                            %
eval(['save ./TEMP/WorkSpaces/',Organism,'/',dateStr,'_',timeStr,'_',mfilename,'_5.mat;'])    %
% < < < < < < < < < < < < < < < < < < < < < < < < < < < < < < < < < < < < < < < < < < < < < < <

% Remove the Lumped reactions that were not feasible
idToRemove = find(strcmp(overall_am_full,'NA'));
overall_am_full(idToRemove) = [];
overall_am_names_full(idToRemove) = [];

% > > > > > > > > > SAVING  WORKSPACE > > > > > > > > > > > > > > > > > > > > > > > > > > > > >
[dateStr, timeStr] = getDateTimeStrings(date,clock);                                            %
eval(['save ./TEMP/WorkSpaces/',Organism,'/',dateStr,'_',timeStr,'_',mfilename,'_6.mat;'])    %
% < < < < < < < < < < < < < < < < < < < < < < < < < < < < < < < < < < < < < < < < < < < < < < <

end
