# Supplementary material for: lumpGEM: Systematic generation of subnetworks and elementally balanced lumped reactions for the biosynthesis of target metabolites
Source: PLoS Comput Biol. 2017 Jul 20;13(7):e1005513. doi: 10.1371/journal.pcbi.1005513 (PMC5519008; doi:10.1371/journal.pcbi.1005513)
Supplement: S3 File — MATLAB based code of lumpGEM that generates FBA feasible subnetworks and lumped reactions. (ZIP) [file pcbi.1005513.s003.zip › lumpGEM_v1/lumpGEM_Parameters.m]

% GSM_ForLumping: Original GEM
% otherReactionsGSMForLump_idx: Index of non-core reactions
% BBBsToExclude: Biomass buidling blocks that the user DO NOT  want to
% perform lumping procedure (mainly the repetition of the asme metabolite
% in different compartments)
%%%%%% DO NOT FORGET TO ADD CPLEX TO PATH!!!!%%%%%%
%%%%%% DO NOT FORGET TO ADD CPLEX TO PATH!!!!%%%%%%
%%%%%% DO NOT FORGET TO ADD CPLEX TO PATH!!!!%%%%%%
%%%%%% DO NOT FORGET TO ADD CPLEX TO PATH!!!!%%%%%%

%%%%%% DO NOT FORGET TO ADD COBRA TO PATH!!!!%%%%%%
%%%%%% DO NOT FORGET TO ADD COBRA TO PATH!!!!%%%%%%
%%%%%% DO NOT FORGET TO ADD COBRA TO PATH!!!!%%%%%%
%%%%%% DO NOT FORGET TO ADD COBRA TO PATH!!!!%%%%%%
initCobraToolbox
AerobicAnaerobic='aerobic'; % aerobic, anaerobic
Organism = 'ecoli';  %Name of the organism for saving the intermediate workspaces
AlignTransportsUsingMatFile='yesautomatic';
TimeLimitForSolver='yes';% yes, no
FluxUnits='mmol'; % mmol, mumol
CplexParameters='LCSBDefault'; % CplexDefault, LCSBDefault
NumOfLumped='OnePerBBB'; % OnePerBBB, Smin, Sminp1, Sminp2, Sminp3
mkdir(['TEMP/WorkSpaces/',Organism])
GSM_ForLumping.rev=ones(length(GSM_ForLumping.rxns),1);
[active_rxns, overall_am_full, overall_am_names_full, DPs_all, IdNCNTNER] = lumpGEM(GSM_ForLumping, otherReactionsGSMForLump_idx, BBBsToExclude, AerobicAnaerobic, Organism, AlignTransportsUsingMatFile, TimeLimitForSolver, FluxUnits, NumOfLumped, CplexParameters);

% OUTPUTS
% - active_rxns: Is a cell, where the first column corresponds to the
%   name of the reactions that participate in each lumped reaction, and
%   the second column to the actual reaction formulas of these reactions.
% - overall_am_full: The reaction formulas of every lumped reaction
% - overall_am_names_full: Names of the bbb that is produced by each lumped
% - DPs_all: Solutions of the system corresponding to distinct DPs. It is a
%   cell with number of cells equal to the number of biomass building
%   blocks. For each bbb there are so many DPs as defined by NumDPperBBB.

[~, indCORE]=ismember(1:length(GSM_ForLumping.rxns), IdNCNTNER);
indCORE=find(indCORE==0);
model_red = add_lumped_reactions_to_core_model(GSM_ForLumping, overall_am_full,overall_am_names_full, GSM_ForLumping.rxns(indCORE));

%%%%%%%%%DO NOT FORGET TO REMOVE TH BLOCKED REACTIONS FROM THIS REDUCED
%%%%%%%%%%%%%%%%%%%%%%%%%%%%%%%%%MODEL%%%%%%%%%%%%%%%%%%%%%%%%%%%%%%%%%
