# Supplementary material for: lumpGEM: Systematic generation of subnetworks and elementally balanced lumped reactions for the biosynthesis of target metabolites
Source: PLoS Comput Biol. 2017 Jul 20;13(7):e1005513. doi: 10.1371/journal.pcbi.1005513 (PMC5519008; doi:10.1371/journal.pcbi.1005513)
Supplement: S3 File — MATLAB based code of lumpGEM that generates FBA feasible subnetworks and lumped reactions. (ZIP) [file pcbi.1005513.s003.zip › lumpGEM_v1/new_TFBA_report.txt]

met 68: [2Fe-1S] desulfurated iron-sulfur cluster not found in ReactionDB
met 69: [2Fe-2S] iron-sulfur cluster not found in ReactionDB
met 107: [3Fe-4S] damaged iron-sulfur cluster not found in ReactionDB
met 167: [4Fe-4S] iron-sulfur cluster not found in ReactionDB
met 312: branching glycogen (n-1) not found in ReactionDB
met 313: bis-molybdenum cofactor not found in ReactionDB
met 314: bis-molybdopterin mono-guanine dinucleotide not found in ReactionDB
met 315: bis-molybdopterin guanine dinucleotide not found in ReactionDB
met 324: tungsten bispterin cofactor not found in ReactionDB
met 325: tungsten bispterin cofactor mono-guanine dinucleotide not found in ReactionDB
met 326: tungsten bispterin cofactor guanine dinucleotide not found in ReactionDB
met 572: Glutathiolselenolate not found in ReactionDB
met 631: IscS sulfur acceptor protein not found in ReactionDB
met 632: IscS with bound sulfur not found in ReactionDB
met 633: IscU scaffold protein not found in ReactionDB
met 634: IscU with bound [2Fe-2S] cluster not found in ReactionDB
met 635: IscU with two bound [2Fe-2S] clusters not found in ReactionDB
met 636: IscU with bound [4Fe-4S] cluster not found in ReactionDB
met 662: lipoate (protein bound) not found in ReactionDB
met 701: MoaD Protein with bound AMP not found in ReactionDB
met 702: MoaD Protein with carboxylate not found in ReactionDB
met 703: MoaD Protein with thiocarboxylate not found in ReactionDB
met 747: octanoate (protein bound) not found in ReactionDB
octeACP_c : cpd15273 not found in ReactionDB
met 912: SufBCD scaffold complex not found in ReactionDB
met 913: SufBCD with bound [2Fe-2S] cluster not found in ReactionDB
met 914: SufBCD with two bound [2Fe-2S] clusters not found in ReactionDB
met 915: SufBCD with bound [4Fe-4S] cluster not found in ReactionDB
met 916: SufSE sulfur acceptor complex not found in ReactionDB
met 917: SufSE with bound sulfur not found in ReactionDB
met 1030: tungsten binding cofactor not found in ReactionDB
met 1121: core oligosaccharide lipid A diphosphate not found in ReactionDB
met 1503: core oligosaccharide lipid A diphosphate not found in ReactionDB
rxn 1: DM_4CRSOL thermo constraint NOT created
rxn 2: DM_5DRIB thermo constraint NOT created
rxn 3: DM_AACALD thermo constraint NOT created
rxn 4: DM_AMOB thermo constraint NOT created
rxn 5: DM_MTHTHF thermo constraint NOT created
rxn 6: DM_OXAM thermo constraint NOT created
rxn 7: Ec_biomass_iJO1366_WT_53p95M thermo constraint NOT created
rxn 8: Ec_biomass_iJO1366_core_53p95M thermo constraint NOT created
rxn 9: DM_12ppd-R_e thermo constraint NOT created
rxn 10: DM_12ppd-S_e thermo constraint NOT created
rxn 11: DM_14glucan_e thermo constraint NOT created
rxn 12: DM_15dap_e thermo constraint NOT created
rxn 13: DM_23camp_e thermo constraint NOT created
rxn 14: DM_23ccmp_e thermo constraint NOT created
rxn 15: DM_23cgmp_e thermo constraint NOT created
rxn 16: DM_23cump_e thermo constraint NOT created
rxn 17: DM_23dappa_e thermo constraint NOT created
rxn 18: DM_26dap-M_e thermo constraint NOT created
rxn 19: DM_2ddglcn_e thermo constraint NOT created
rxn 20: DM_34dhpac_e thermo constraint NOT created
rxn 21: DM_3amp_e thermo constraint NOT created
rxn 22: DM_3cmp_e thermo constraint NOT created
rxn 23: DM_3gmp_e thermo constraint NOT created
rxn 24: DM_3hcinnm_e thermo constraint NOT created
rxn 25: DM_3hpp_e thermo constraint NOT created
rxn 26: DM_3hpppn_e thermo constraint NOT created
rxn 27: DM_3ump_e thermo constraint NOT created
rxn 28: DM_4abut_e thermo constraint NOT created
rxn 29: DM_4hoxpacd_e thermo constraint NOT created
rxn 30: DM_5dglcn_e thermo constraint NOT created
rxn 31: DM_5mtr_e thermo constraint NOT created
rxn 32: DM_LalaDglu_e thermo constraint NOT created
rxn 33: DM_LalaDgluMdap_e thermo constraint NOT created
rxn 34: DM_LalaDgluMdapDala_e thermo constraint NOT created
rxn 35: DM_LalaLglu_e thermo constraint NOT created
rxn 36: DM_ac_e thermo constraint NOT created
rxn 37: DM_acac_e thermo constraint NOT created
rxn 38: DM_acald_e thermo constraint NOT created
rxn 39: DM_acgal_e thermo constraint NOT created
rxn 40: DM_acgal1p_e thermo constraint NOT created
rxn 41: DM_acgam_e thermo constraint NOT created
rxn 42: DM_acgam1p_e thermo constraint NOT created
rxn 43: DM_acmana_e thermo constraint NOT created
rxn 44: DM_acmum_e thermo constraint NOT created
rxn 45: DM_acnam_e thermo constraint NOT created
rxn 46: DM_acolipa_e thermo constraint NOT created
rxn 47: DM_acser_e thermo constraint NOT created
rxn 48: DM_ade_e thermo constraint NOT created
rxn 49: DM_adn_e thermo constraint NOT created
rxn 50: DM_adocbl_e thermo constraint NOT created
rxn 51: DM_ag_e thermo constraint NOT created
rxn 52: DM_agm_e thermo constraint NOT created
rxn 53: DM_akg_e thermo constraint NOT created
rxn 54: DM_ala-B_e thermo constraint NOT created
rxn 55: DM_ala-D_e thermo constraint NOT created
rxn 56: DM_ala-L_e thermo constraint NOT created
rxn 57: DM_alaala_e thermo constraint NOT created
rxn 58: DM_all-D_e thermo constraint NOT created
rxn 59: DM_alltn_e thermo constraint NOT created
rxn 60: DM_amp_e thermo constraint NOT created
rxn 61: DM_anhgm_e thermo constraint NOT created
rxn 62: DM_arab-L_e thermo constraint NOT created
rxn 63: DM_arbt_e thermo constraint NOT created
rxn 64: DM_arbtn_e thermo constraint NOT created
rxn 65: DM_arbtn-fe3_e thermo constraint NOT created
rxn 66: DM_arg-L_e thermo constraint NOT created
rxn 67: DM_ascb-L_e thermo constraint NOT created
rxn 68: DM_asn-L_e thermo constraint NOT created
rxn 69: DM_aso3_e thermo constraint NOT created
rxn 70: DM_asp-L_e thermo constraint NOT created
rxn 71: DM_btn_e thermo constraint NOT created
rxn 72: DM_but_e thermo constraint NOT created
rxn 73: DM_butso3_e thermo constraint NOT created
rxn 74: DM_ca2_e thermo constraint NOT created
rxn 75: DM_cbi_e thermo constraint NOT created
rxn 76: DM_cbl1_e thermo constraint NOT created
rxn 77: DM_cd2_e thermo constraint NOT created
rxn 78: DM_cgly_e thermo constraint NOT created
rxn 79: DM_chol_e thermo constraint NOT created
rxn 80: DM_chtbs_e thermo constraint NOT created
rxn 81: DM_cit_e thermo constraint NOT created
rxn 82: DM_cl_e thermo constraint NOT created
rxn 83: DM_cm_e thermo constraint NOT created
rxn 84: DM_cmp_e thermo constraint NOT created
rxn 85: DM_co2_e thermo constraint NOT created
rxn 86: DM_cobalt2_e thermo constraint NOT created
rxn 87: DM_colipa_e thermo constraint NOT created
rxn 88: DM_colipap_e thermo constraint NOT created
rxn 89: DM_cpgn_e thermo constraint NOT created
rxn 90: DM_cpgn-un_e thermo constraint NOT created
rxn 91: DM_crn_e thermo constraint NOT created
rxn 92: DM_crn-D_e thermo constraint NOT created
rxn 93: DM_csn_e thermo constraint NOT created
rxn 94: DM_cu_e thermo constraint NOT created
rxn 95: DM_cu2_e thermo constraint NOT created
rxn 96: DM_cyan_e thermo constraint NOT created
rxn 97: DM_cynt_e thermo constraint NOT created
rxn 98: DM_cys-D_e thermo constraint NOT created
rxn 99: DM_cys-L_e thermo constraint NOT created
rxn 100: DM_cytd_e thermo constraint NOT created
rxn 101: DM_dad-2_e thermo constraint NOT created
rxn 102: DM_damp_e thermo constraint NOT created
rxn 103: DM_dca_e thermo constraint NOT created
rxn 104: DM_dcmp_e thermo constraint NOT created
rxn 105: DM_dcyt_e thermo constraint NOT created
rxn 106: DM_ddca_e thermo constraint NOT created
rxn 107: DM_dgmp_e thermo constraint NOT created
rxn 108: DM_dgsn_e thermo constraint NOT created
rxn 109: DM_dha_e thermo constraint NOT created
rxn 110: DM_dimp_e thermo constraint NOT created
rxn 111: DM_din_e thermo constraint NOT created
rxn 112: DM_dms_e thermo constraint NOT created
rxn 113: DM_dmso_e thermo constraint NOT created
rxn 114: DM_dopa_e thermo constraint NOT created
rxn 115: DM_doxrbcn_e thermo constraint NOT created
rxn 116: DM_dtmp_e thermo constraint NOT created
rxn 117: DM_dump_e thermo constraint NOT created
rxn 118: DM_duri_e thermo constraint NOT created
rxn 119: DM_eca4colipa_e thermo constraint NOT created
rxn 120: DM_enlipa_e thermo constraint NOT created
rxn 121: DM_enter_e thermo constraint NOT created
rxn 122: DM_etha_e thermo constraint NOT created
rxn 123: DM_ethso3_e thermo constraint NOT created
rxn 124: DM_etoh_e thermo constraint NOT created
rxn 125: DM_f6p_e thermo constraint NOT created
rxn 126: DM_fald_e thermo constraint NOT created
rxn 127: DM_fe2_e thermo constraint NOT created
rxn 128: DM_fe3_e thermo constraint NOT created
rxn 129: DM_fe3dcit_e thermo constraint NOT created
rxn 130: DM_fe3dhbzs_e thermo constraint NOT created
rxn 131: DM_fe3hox_e thermo constraint NOT created
rxn 132: DM_fe3hox-un_e thermo constraint NOT created
rxn 133: DM_fecrm_e thermo constraint NOT created
rxn 134: DM_fecrm-un_e thermo constraint NOT created
rxn 135: DM_feenter_e thermo constraint NOT created
rxn 136: DM_feoxam_e thermo constraint NOT created
rxn 137: DM_feoxam-un_e thermo constraint NOT created
rxn 138: DM_for_e thermo constraint NOT created
rxn 139: DM_fru_e thermo constraint NOT created
rxn 140: DM_frulys_e thermo constraint NOT created
rxn 141: DM_fruur_e thermo constraint NOT created
rxn 142: DM_fuc-L_e thermo constraint NOT created
rxn 143: DM_fum_e thermo constraint NOT created
rxn 144: DM_fusa_e thermo constraint NOT created
rxn 145: DM_g1p_e thermo constraint NOT created
rxn 146: DM_g3pc_e thermo constraint NOT created
rxn 147: DM_g3pe_e thermo constraint NOT created
rxn 148: DM_g3pg_e thermo constraint NOT created
rxn 149: DM_g3pi_e thermo constraint NOT created
rxn 150: DM_g3ps_e thermo constraint NOT created
rxn 151: DM_g6p_e thermo constraint NOT created
rxn 152: DM_gal_e thermo constraint NOT created
rxn 153: DM_gal-bD_e thermo constraint NOT created
rxn 154: DM_gal1p_e thermo constraint NOT created
rxn 155: DM_galct-D_e thermo constraint NOT created
rxn 156: DM_galctn-D_e thermo constraint NOT created
rxn 157: DM_galctn-L_e thermo constraint NOT created
rxn 158: DM_galt_e thermo constraint NOT created
rxn 159: DM_galur_e thermo constraint NOT created
rxn 160: DM_gam_e thermo constraint NOT created
rxn 161: DM_gam6p_e thermo constraint NOT created
rxn 162: DM_gbbtn_e thermo constraint NOT created
rxn 163: DM_gdp_e thermo constraint NOT created
rxn 164: DM_glc_e thermo constraint NOT created
rxn 165: DM_glcn_e thermo constraint NOT created
rxn 166: DM_glcr_e thermo constraint NOT created
rxn 167: DM_glcur_e thermo constraint NOT created
rxn 168: DM_glcur1p_e thermo constraint NOT created
rxn 169: DM_gln-L_e thermo constraint NOT created
rxn 170: DM_glu-L_e thermo constraint NOT created
rxn 171: DM_gly_e thermo constraint NOT created
rxn 172: DM_glyald_e thermo constraint NOT created
rxn 173: DM_glyb_e thermo constraint NOT created
rxn 174: DM_glyc_e thermo constraint NOT created
rxn 175: DM_glyc-R_e thermo constraint NOT created
rxn 176: DM_glycogenn1_c thermo constraint NOT created
rxn 177: DM_bglycogenn1_c thermo constraint NOT created
rxn 178: DM_glyc2p_e thermo constraint NOT created
rxn 179: DM_glyc3p_e thermo constraint NOT created
rxn 180: DM_glyclt_e thermo constraint NOT created
rxn 181: DM_gmp_e thermo constraint NOT created
rxn 182: DM_gsn_e thermo constraint NOT created
rxn 183: DM_gthox_e thermo constraint NOT created
rxn 184: DM_gthrd_e thermo constraint NOT created
rxn 185: DM_gtp_e thermo constraint NOT created
rxn 186: DM_gua_e thermo constraint NOT created
rxn 187: DM_h_e thermo constraint NOT created
rxn 188: DM_h2_e thermo constraint NOT created
rxn 189: DM_h2o_e thermo constraint NOT created
rxn 190: DM_h2o2_e thermo constraint NOT created
rxn 191: DM_h2s_e thermo constraint NOT created
rxn 192: DM_hacolipa_e thermo constraint NOT created
rxn 193: DM_halipa_e thermo constraint NOT created
rxn 194: DM_hdca_e thermo constraint NOT created
rxn 195: DM_hdcea_e thermo constraint NOT created
rxn 196: DM_hg2_e thermo constraint NOT created
rxn 197: DM_his-L_e thermo constraint NOT created
rxn 198: DM_hom-L_e thermo constraint NOT created
rxn 199: DM_hxa_e thermo constraint NOT created
rxn 200: DM_hxan_e thermo constraint NOT created
rxn 201: DM_idon-L_e thermo constraint NOT created
rxn 202: DM_ile-L_e thermo constraint NOT created
rxn 203: DM_imp_e thermo constraint NOT created
rxn 204: DM_indole_e thermo constraint NOT created
rxn 205: DM_inost_e thermo constraint NOT created
rxn 206: DM_ins_e thermo constraint NOT created
rxn 207: DM_isetac_e thermo constraint NOT created
rxn 208: DM_k_e thermo constraint NOT created
rxn 209: DM_kdo2lipid4_e thermo constraint NOT created
rxn 210: DM_lac-D_e thermo constraint NOT created
rxn 211: DM_lac-L_e thermo constraint NOT created
rxn 212: DM_lcts_e thermo constraint NOT created
rxn 213: DM_leu-L_e thermo constraint NOT created
rxn 214: DM_lipa_e thermo constraint NOT created
rxn 215: DM_lipa_cold_e thermo constraint NOT created
rxn 216: DM_lipoate_e thermo constraint NOT created
rxn 217: DM_lys-L_e thermo constraint NOT created
rxn 218: DM_lyx-L_e thermo constraint NOT created
rxn 219: DM_mal-D_e thermo constraint NOT created
rxn 220: DM_mal-L_e thermo constraint NOT created
rxn 221: DM_malt_e thermo constraint NOT created
rxn 222: DM_malthx_e thermo constraint NOT created
rxn 223: DM_maltpt_e thermo constraint NOT created
rxn 224: DM_malttr_e thermo constraint NOT created
rxn 225: DM_maltttr_e thermo constraint NOT created
rxn 226: DM_man_e thermo constraint NOT created
rxn 227: DM_man6p_e thermo constraint NOT created
rxn 228: DM_manglyc_e thermo constraint NOT created
rxn 229: DM_melib_e thermo constraint NOT created
rxn 230: DM_meoh_e thermo constraint NOT created
rxn 231: DM_met-D_e thermo constraint NOT created
rxn 232: DM_met-L_e thermo constraint NOT created
rxn 233: DM_metsox-R-L_e thermo constraint NOT created
rxn 234: DM_metsox-S-L_e thermo constraint NOT created
rxn 235: DM_mg2_e thermo constraint NOT created
rxn 236: DM_mincyc_e thermo constraint NOT created
rxn 237: DM_minohp_e thermo constraint NOT created
rxn 238: DM_mmet_e thermo constraint NOT created
rxn 239: DM_mn2_e thermo constraint NOT created
rxn 240: DM_mnl_e thermo constraint NOT created
rxn 241: DM_mobd_e thermo constraint NOT created
rxn 242: DM_mso3_e thermo constraint NOT created
rxn 243: DM_n2o_e thermo constraint NOT created
rxn 244: DM_na1_e thermo constraint NOT created
rxn 245: DM_nac_e thermo constraint NOT created
rxn 246: DM_nh4_e thermo constraint NOT created
rxn 247: DM_ni2_e thermo constraint NOT created
rxn 248: DM_nmn_e thermo constraint NOT created
rxn 249: DM_no_e thermo constraint NOT created
rxn 250: DM_no2_e thermo constraint NOT created
rxn 251: DM_no3_e thermo constraint NOT created
rxn 252: DM_novbcn_e thermo constraint NOT created
rxn 253: DM_o16a4colipa_e thermo constraint NOT created
rxn 254: DM_o2_e thermo constraint NOT created
rxn 255: DM_o2s_e thermo constraint NOT created
rxn 256: DM_ocdca_e thermo constraint NOT created
rxn 257: DM_ocdcea_e thermo constraint NOT created
rxn 258: DM_octa_e thermo constraint NOT created
rxn 259: DM_orn_e thermo constraint NOT created
rxn 260: DM_orot_e thermo constraint NOT created
rxn 261: DM_pacald_e thermo constraint NOT created
rxn 262: DM_peamn_e thermo constraint NOT created
rxn 263: DM_phe-L_e thermo constraint NOT created
rxn 264: DM_pheme_e thermo constraint NOT created
rxn 265: DM_pi_e thermo constraint NOT created
rxn 266: DM_pnto-R_e thermo constraint NOT created
rxn 267: DM_ppa_e thermo constraint NOT created
rxn 268: DM_ppal_e thermo constraint NOT created
rxn 269: DM_pppn_e thermo constraint NOT created
rxn 270: DM_ppt_e thermo constraint NOT created
rxn 271: DM_pro-L_e thermo constraint NOT created
rxn 272: DM_progly_e thermo constraint NOT created
rxn 273: DM_psclys_e thermo constraint NOT created
rxn 274: DM_pser-L_e thermo constraint NOT created
rxn 275: DM_ptrc_e thermo constraint NOT created
rxn 276: DM_pydam_e thermo constraint NOT created
rxn 277: DM_pydx_e thermo constraint NOT created
rxn 278: DM_pydxn_e thermo constraint NOT created
rxn 279: DM_pyr_e thermo constraint NOT created
rxn 280: DM_quin_e thermo constraint NOT created
rxn 281: DM_r5p_e thermo constraint NOT created
rxn 282: DM_rfamp_e thermo constraint NOT created
rxn 283: DM_rib-D_e thermo constraint NOT created
rxn 284: DM_rmn_e thermo constraint NOT created
rxn 285: DM_sbt-D_e thermo constraint NOT created
rxn 286: DM_sel_e thermo constraint NOT created
rxn 287: DM_ser-D_e thermo constraint NOT created
rxn 288: DM_ser-L_e thermo constraint NOT created
rxn 289: DM_skm_e thermo constraint NOT created
rxn 290: DM_slnt_e thermo constraint NOT created
rxn 291: DM_so2_e thermo constraint NOT created
rxn 292: DM_so3_e thermo constraint NOT created
rxn 293: DM_so4_e thermo constraint NOT created
rxn 294: DM_spmd_e thermo constraint NOT created
rxn 295: DM_succ_e thermo constraint NOT created
rxn 296: DM_sucr_e thermo constraint NOT created
rxn 297: DM_sulfac_e thermo constraint NOT created
rxn 298: DM_tartr-D_e thermo constraint NOT created
rxn 299: DM_tartr-L_e thermo constraint NOT created
rxn 300: DM_taur_e thermo constraint NOT created
rxn 301: DM_tcynt_e thermo constraint NOT created
rxn 302: DM_thm_e thermo constraint NOT created
rxn 303: DM_thr-L_e thermo constraint NOT created
rxn 304: DM_thrp_e thermo constraint NOT created
rxn 305: DM_thym_e thermo constraint NOT created
rxn 306: DM_thymd_e thermo constraint NOT created
rxn 307: DM_tma_e thermo constraint NOT created
rxn 308: DM_tmao_e thermo constraint NOT created
rxn 309: DM_tre_e thermo constraint NOT created
rxn 310: DM_trp-L_e thermo constraint NOT created
rxn 311: DM_tsul_e thermo constraint NOT created
rxn 312: DM_ttdca_e thermo constraint NOT created
rxn 313: DM_ttdcea_e thermo constraint NOT created
rxn 314: DM_ttrcyc_e thermo constraint NOT created
rxn 315: DM_tungs_e thermo constraint NOT created
rxn 316: DM_tym_e thermo constraint NOT created
rxn 317: DM_tyr-L_e thermo constraint NOT created
rxn 318: DM_tyrp_e thermo constraint NOT created
rxn 319: DM_uacgam_e thermo constraint NOT created
rxn 320: DM_udpacgal_e thermo constraint NOT created
rxn 321: DM_udpg_e thermo constraint NOT created
rxn 322: DM_udpgal_e thermo constraint NOT created
rxn 323: DM_udpglcur_e thermo constraint NOT created
rxn 324: DM_ump_e thermo constraint NOT created
rxn 325: DM_ura_e thermo constraint NOT created
rxn 326: DM_urea_e thermo constraint NOT created
rxn 327: DM_uri_e thermo constraint NOT created
rxn 328: DM_val-L_e thermo constraint NOT created
rxn 329: DM_xan_e thermo constraint NOT created
rxn 330: DM_xmp_e thermo constraint NOT created
rxn 331: DM_xtsn_e thermo constraint NOT created
rxn 332: DM_xyl-D_e thermo constraint NOT created
rxn 333: DM_xylu-L_e thermo constraint NOT created
rxn 334: DM_zn2_e thermo constraint NOT created
rxn 400: 3AMACHYD thermo constraint NOT created
rxn 404: 3HAD100 thermo constraint NOT created
rxn 405: 3HAD120 thermo constraint NOT created
rxn 406: 3HAD121 thermo constraint NOT created
rxn 407: 3HAD140 thermo constraint NOT created
rxn 408: 3HAD141 thermo constraint NOT created
rxn 409: 3HAD160 thermo constraint NOT created
rxn 410: 3HAD161 thermo constraint NOT created
rxn 411: 3HAD180 thermo constraint NOT created
rxn 412: 3HAD181 thermo constraint NOT created
rxn 413: 3HAD40 thermo constraint NOT created
rxn 414: 3HAD60 thermo constraint NOT created
rxn 415: 3HAD80 thermo constraint NOT created
rxn 425: 3OAR100 thermo constraint NOT created
rxn 426: 3OAR120 thermo constraint NOT created
rxn 427: 3OAR121 thermo constraint NOT created
rxn 428: 3OAR140 thermo constraint NOT created
rxn 429: 3OAR141 thermo constraint NOT created
rxn 430: 3OAR160 thermo constraint NOT created
rxn 431: 3OAR161 thermo constraint NOT created
rxn 432: 3OAR180 thermo constraint NOT created
rxn 433: 3OAR181 thermo constraint NOT created
rxn 434: 3OAR40 thermo constraint NOT created
rxn 435: 3OAR60 thermo constraint NOT created
rxn 436: 3OAR80 thermo constraint NOT created
rxn 437: 3OAS100 thermo constraint NOT created
rxn 438: 3OAS120 thermo constraint NOT created
rxn 439: 3OAS121 thermo constraint NOT created
rxn 440: 3OAS140 thermo constraint NOT created
rxn 441: 3OAS141 thermo constraint NOT created
rxn 442: 3OAS160 thermo constraint NOT created
rxn 443: 3OAS161 thermo constraint NOT created
rxn 444: 3OAS180 thermo constraint NOT created
rxn 445: 3OAS181 thermo constraint NOT created
rxn 446: 3OAS60 thermo constraint NOT created
rxn 447: 3OAS80 thermo constraint NOT created
rxn 466: AACPS1 thermo constraint NOT created
rxn 467: AACPS2 thermo constraint NOT created
rxn 468: AACPS3 thermo constraint NOT created
rxn 469: AACPS4 thermo constraint NOT created
rxn 470: AACPS5 thermo constraint NOT created
rxn 471: AACPS6 thermo constraint NOT created
rxn 472: AACPS7 thermo constraint NOT created
rxn 473: AACPS8 thermo constraint NOT created
rxn 474: AACPS9 thermo constraint NOT created
rxn 477: AAMYL thermo constraint NOT created
rxn 478: AAMYLpp thermo constraint NOT created
rxn 499: ACBIPGT thermo constraint NOT created
rxn 533: ACOATA thermo constraint NOT created
rxn 541: ACPPAT120 thermo constraint NOT created
rxn 542: ACPPAT140 thermo constraint NOT created
rxn 543: ACPPAT141 thermo constraint NOT created
rxn 544: ACPPAT160 thermo constraint NOT created
rxn 545: ACPPAT161 thermo constraint NOT created
rxn 546: ACPPAT180 thermo constraint NOT created
rxn 547: ACPPAT181 thermo constraint NOT created
rxn 548: ACPS1 thermo constraint NOT created
rxn 553: ACt4pp thermo constraint NOT created
rxn 571: ADOCBIK thermo constraint NOT created
rxn 572: ADOCBLS thermo constraint NOT created
rxn 573: ADOCBLabcpp thermo constraint NOT created
rxn 574: ADOCBLtonex thermo constraint NOT created
rxn 597: AGPAT120 thermo constraint NOT created
rxn 598: AGPAT140 thermo constraint NOT created
rxn 599: AGPAT141 thermo constraint NOT created
rxn 600: AGPAT160 thermo constraint NOT created
rxn 601: AGPAT161 thermo constraint NOT created
rxn 602: AGPAT180 thermo constraint NOT created
rxn 603: AGPAT181 thermo constraint NOT created
rxn 605: AGt3 thermo constraint NOT created
rxn 622: ALATRS thermo constraint NOT created
rxn 626: ALAt4pp thermo constraint NOT created
rxn 644: ALPATE160pp thermo constraint NOT created
rxn 645: ALPATG160pp thermo constraint NOT created
rxn 670: AOXSr2 thermo constraint NOT created
rxn 675: APG3PAT120 thermo constraint NOT created
rxn 676: APG3PAT140 thermo constraint NOT created
rxn 677: APG3PAT141 thermo constraint NOT created
rxn 678: APG3PAT160 thermo constraint NOT created
rxn 679: APG3PAT161 thermo constraint NOT created
rxn 680: APG3PAT180 thermo constraint NOT created
rxn 681: APG3PAT181 thermo constraint NOT created
rxn 682: APH120 thermo constraint NOT created
rxn 683: APH140 thermo constraint NOT created
rxn 684: APH141 thermo constraint NOT created
rxn 685: APH160 thermo constraint NOT created
rxn 686: APH161 thermo constraint NOT created
rxn 687: APH180 thermo constraint NOT created
rxn 688: APH181 thermo constraint NOT created
rxn 692: ARBTNR1 thermo constraint NOT created
rxn 693: ARBTNR2 thermo constraint NOT created
rxn 694: ARBTNR3 thermo constraint NOT created
rxn 696: ARBTNexs thermo constraint NOT created
rxn 712: ARGTRS thermo constraint NOT created
rxn 724: ASNTRS thermo constraint NOT created
rxn 728: ASO3t8pp thermo constraint NOT created
rxn 729: ASO3tex thermo constraint NOT created
rxn 739: ASPTRS thermo constraint NOT created
rxn 746: ASR thermo constraint NOT created
rxn 757: BMOCOS thermo constraint NOT created
rxn 758: BMOGDS1 thermo constraint NOT created
rxn 759: BMOGDS2 thermo constraint NOT created
rxn 761: BSORx thermo constraint NOT created
rxn 762: BSORy thermo constraint NOT created
rxn 765: BTS5 thermo constraint NOT created
rxn 771: BWCOGDS1 thermo constraint NOT created
rxn 772: BWCOGDS2 thermo constraint NOT created
rxn 773: BWCOS thermo constraint NOT created
rxn 774: CA2t3pp thermo constraint NOT created
rxn 775: CA2tex thermo constraint NOT created
rxn 778: CAt6pp thermo constraint NOT created
rxn 779: CBIAT thermo constraint NOT created
rxn 780: CBItonex thermo constraint NOT created
rxn 781: CBIuabcpp thermo constraint NOT created
rxn 782: CBL1abcpp thermo constraint NOT created
rxn 783: CBL1tonex thermo constraint NOT created
rxn 784: CBLAT thermo constraint NOT created
rxn 788: CCGS thermo constraint NOT created
rxn 789: CD2abcpp thermo constraint NOT created
rxn 790: CD2t3pp thermo constraint NOT created
rxn 791: CD2tex thermo constraint NOT created
rxn 792: CD2tpp thermo constraint NOT created
rxn 800: CDGR thermo constraint NOT created
rxn 816: CHTBSptspp thermo constraint NOT created
rxn 838: CLt3_2pp thermo constraint NOT created
rxn 839: CLtex thermo constraint NOT created
rxn 842: CMtex thermo constraint NOT created
rxn 843: CMtpp thermo constraint NOT created
rxn 846: COBALT2abcpp thermo constraint NOT created
rxn 847: COBALT2t3pp thermo constraint NOT created
rxn 848: COBALT2tex thermo constraint NOT created
rxn 849: COBALT2tpp thermo constraint NOT created
rxn 850: COLIPAKpp thermo constraint NOT created
rxn 851: COLIPAPabctex thermo constraint NOT created
rxn 854: CPGNR1 thermo constraint NOT created
rxn 855: CPGNR2 thermo constraint NOT created
rxn 856: CPGNR3 thermo constraint NOT created
rxn 859: CPGNabcpp thermo constraint NOT created
rxn 860: CPGNexs thermo constraint NOT created
rxn 861: CPGNtonex thermo constraint NOT created
rxn 862: CPH4S thermo constraint NOT created
rxn 864: CPPPGO thermo constraint NOT created
rxn 865: CPPPGO2 thermo constraint NOT created
rxn 869: CRNCBCT thermo constraint NOT created
rxn 884: CTBTCAL2 thermo constraint NOT created
rxn 891: CU1Opp thermo constraint NOT created
rxn 892: CU1abcpp thermo constraint NOT created
rxn 893: CU2abcpp thermo constraint NOT created
rxn 894: CU2tex thermo constraint NOT created
rxn 895: CU2tpp thermo constraint NOT created
rxn 896: CUt3 thermo constraint NOT created
rxn 897: CUtex thermo constraint NOT created
rxn 898: CYANST thermo constraint NOT created
rxn 899: CYANSTpp thermo constraint NOT created
rxn 900: CYANtex thermo constraint NOT created
rxn 909: CYSSADS thermo constraint NOT created
rxn 911: CYSTRS thermo constraint NOT created
rxn 959: DC6PH thermo constraint NOT created
rxn 1020: DMSOR1 thermo constraint NOT created
rxn 1021: DMSOR1pp thermo constraint NOT created
rxn 1022: DMSOR2 thermo constraint NOT created
rxn 1023: DMSOR2pp thermo constraint NOT created
rxn 1024: DMSOtex thermo constraint NOT created
rxn 1025: DMSOtpp thermo constraint NOT created
rxn 1036: DSBAO1 thermo constraint NOT created
rxn 1037: DSBAO2 thermo constraint NOT created
rxn 1038: DSBCGT thermo constraint NOT created
rxn 1039: DSBDR thermo constraint NOT created
rxn 1040: DSBGGT thermo constraint NOT created
rxn 1058: EAR100x thermo constraint NOT created
rxn 1059: EAR100y thermo constraint NOT created
rxn 1060: EAR120x thermo constraint NOT created
rxn 1061: EAR120y thermo constraint NOT created
rxn 1062: EAR121x thermo constraint NOT created
rxn 1063: EAR121y thermo constraint NOT created
rxn 1064: EAR140x thermo constraint NOT created
rxn 1065: EAR140y thermo constraint NOT created
rxn 1066: EAR141x thermo constraint NOT created
rxn 1067: EAR141y thermo constraint NOT created
rxn 1068: EAR160x thermo constraint NOT created
rxn 1069: EAR160y thermo constraint NOT created
rxn 1070: EAR161x thermo constraint NOT created
rxn 1071: EAR161y thermo constraint NOT created
rxn 1072: EAR180x thermo constraint NOT created
rxn 1073: EAR180y thermo constraint NOT created
rxn 1074: EAR181x thermo constraint NOT created
rxn 1075: EAR181y thermo constraint NOT created
rxn 1076: EAR40x thermo constraint NOT created
rxn 1077: EAR40y thermo constraint NOT created
rxn 1078: EAR60x thermo constraint NOT created
rxn 1079: EAR60y thermo constraint NOT created
rxn 1080: EAR80x thermo constraint NOT created
rxn 1081: EAR80y thermo constraint NOT created
rxn 1098: EDTXS1 thermo constraint NOT created
rxn 1099: EDTXS2 thermo constraint NOT created
rxn 1100: EDTXS3 thermo constraint NOT created
rxn 1101: EDTXS4 thermo constraint NOT created
rxn 1102: EGMEACPR thermo constraint NOT created
rxn 1105: ENTCS thermo constraint NOT created
rxn 1106: ENTERES thermo constraint NOT created
rxn 1107: ENTERES2 thermo constraint NOT created
rxn 1108: EPMEACPR thermo constraint NOT created
rxn 1120: FA100ACPHi thermo constraint NOT created
rxn 1121: FA120ACPHi thermo constraint NOT created
rxn 1122: FA140ACPHi thermo constraint NOT created
rxn 1123: FA141ACPHi thermo constraint NOT created
rxn 1124: FA160ACPHi thermo constraint NOT created
rxn 1125: FA161ACPHi thermo constraint NOT created
rxn 1126: FA80ACPHi thermo constraint NOT created
rxn 1159: FCLT thermo constraint NOT created
rxn 1172: FE3DCITabcpp thermo constraint NOT created
rxn 1173: FE3DCITtonex thermo constraint NOT created
rxn 1174: FE3DHBZR thermo constraint NOT created
rxn 1175: FE3DHBZSabcpp thermo constraint NOT created
rxn 1176: FE3DHBZStonex thermo constraint NOT created
rxn 1177: FE3HOXR1 thermo constraint NOT created
rxn 1178: FE3HOXR2 thermo constraint NOT created
rxn 1179: FE3HOXR3 thermo constraint NOT created
rxn 1182: FE3HOXabcpp thermo constraint NOT created
rxn 1183: FE3HOXexs thermo constraint NOT created
rxn 1184: FE3HOXtonex thermo constraint NOT created
rxn 1188: FECRMR1 thermo constraint NOT created
rxn 1189: FECRMR2 thermo constraint NOT created
rxn 1190: FECRMR3 thermo constraint NOT created
rxn 1191: FECRMUtex thermo constraint NOT created
rxn 1192: FECRMUtpp thermo constraint NOT created
rxn 1193: FECRMabcpp thermo constraint NOT created
rxn 1194: FECRMexs thermo constraint NOT created
rxn 1195: FECRMtonex thermo constraint NOT created
rxn 1196: FEENTERR1 thermo constraint NOT created
rxn 1197: FEENTERR2 thermo constraint NOT created
rxn 1198: FEENTERR3 thermo constraint NOT created
rxn 1199: FEENTERabcpp thermo constraint NOT created
rxn 1200: FEENTERexs thermo constraint NOT created
rxn 1201: FEENTERtex thermo constraint NOT created
rxn 1202: FEENTERtonex thermo constraint NOT created
rxn 1203: FEENTERtpp thermo constraint NOT created
rxn 1204: FEOXAMR1 thermo constraint NOT created
rxn 1205: FEOXAMR2 thermo constraint NOT created
rxn 1206: FEOXAMR3 thermo constraint NOT created
rxn 1209: FEOXAMabcpp thermo constraint NOT created
rxn 1210: FEOXAMexs thermo constraint NOT created
rxn 1211: FEOXAMtonex thermo constraint NOT created
rxn 1213: FESD1s thermo constraint NOT created
rxn 1214: FESD2s thermo constraint NOT created
rxn 1215: FESR thermo constraint NOT created
rxn 1218: FLDR2 thermo constraint NOT created
rxn 1221: FMETTRS thermo constraint NOT created
rxn 1260: G3PAT120 thermo constraint NOT created
rxn 1261: G3PAT140 thermo constraint NOT created
rxn 1262: G3PAT141 thermo constraint NOT created
rxn 1263: G3PAT160 thermo constraint NOT created
rxn 1264: G3PAT161 thermo constraint NOT created
rxn 1265: G3PAT180 thermo constraint NOT created
rxn 1266: G3PAT181 thermo constraint NOT created
rxn 1342: GLCP2 thermo constraint NOT created
rxn 1362: GLNTRS thermo constraint NOT created
rxn 1376: GLUTRR thermo constraint NOT created
rxn 1377: GLUTRS thermo constraint NOT created
rxn 1380: GLUt4pp thermo constraint NOT created
rxn 1403: GLYCLTt4pp thermo constraint NOT created
rxn 1413: GLYTRS thermo constraint NOT created
rxn 1416: GLYt4pp thermo constraint NOT created
rxn 1440: GRXR thermo constraint NOT created
rxn 1494: HEMEOS thermo constraint NOT created
rxn 1506: HG2abcpp thermo constraint NOT created
rxn 1507: HG2t3pp thermo constraint NOT created
rxn 1508: HG2tex thermo constraint NOT created
rxn 1511: HISTRS thermo constraint NOT created
rxn 1544: I2FE2SR thermo constraint NOT created
rxn 1545: I2FE2SS thermo constraint NOT created
rxn 1546: I2FE2SS2 thermo constraint NOT created
rxn 1547: I2FE2ST thermo constraint NOT created
rxn 1548: I4FE4SR thermo constraint NOT created
rxn 1549: I4FE4ST thermo constraint NOT created
rxn 1555: ICYSDS thermo constraint NOT created
rxn 1564: ILETRS thermo constraint NOT created
rxn 1574: INOSTt4pp thermo constraint NOT created
rxn 1593: KAS14 thermo constraint NOT created
rxn 1594: KAS15 thermo constraint NOT created
rxn 1599: Kabcpp thermo constraint NOT created
rxn 1600: Kt2pp thermo constraint NOT created
rxn 1601: Kt3pp thermo constraint NOT created
rxn 1602: Ktex thermo constraint NOT created
rxn 1627: LEUTRS thermo constraint NOT created
rxn 1635: LIPAMPL thermo constraint NOT created
rxn 1639: LIPOCT thermo constraint NOT created
rxn 1640: LIPOS thermo constraint NOT created
rxn 1656: LPLIPAL1E180pp thermo constraint NOT created
rxn 1657: LPLIPAL1E181pp thermo constraint NOT created
rxn 1702: LYSTRS thermo constraint NOT created
rxn 1711: MACPD thermo constraint NOT created
rxn 1712: MALCOAMT thermo constraint NOT created
rxn 1746: MCOATA thermo constraint NOT created
rxn 1747: MCPST thermo constraint NOT created
rxn 1765: MECDPDH5 thermo constraint NOT created
rxn 1776: METOX1s thermo constraint NOT created
rxn 1777: METOX2s thermo constraint NOT created
rxn 1779: METSOX1abcpp thermo constraint NOT created
rxn 1780: METSOX1tex thermo constraint NOT created
rxn 1781: METSOX2abcpp thermo constraint NOT created
rxn 1782: METSOX2tex thermo constraint NOT created
rxn 1783: METSOXR1 thermo constraint NOT created
rxn 1784: METSOXR2 thermo constraint NOT created
rxn 1785: METTRS thermo constraint NOT created
rxn 1788: MG2t3_2pp thermo constraint NOT created
rxn 1789: MG2tex thermo constraint NOT created
rxn 1790: MG2tpp thermo constraint NOT created
rxn 1791: MG2uabcpp thermo constraint NOT created
rxn 1821: MN2t3pp thermo constraint NOT created
rxn 1822: MN2tpp thermo constraint NOT created
rxn 1827: MNt2pp thermo constraint NOT created
rxn 1828: MNtex thermo constraint NOT created
rxn 1829: MOADSUx thermo constraint NOT created
rxn 1833: MOBDabcpp thermo constraint NOT created
rxn 1834: MOBDtex thermo constraint NOT created
rxn 1835: MOCDS thermo constraint NOT created
rxn 1836: MOCOS thermo constraint NOT created
rxn 1837: MOGDS thermo constraint NOT created
rxn 1840: MPTAT thermo constraint NOT created
rxn 1843: MPTS thermo constraint NOT created
rxn 1844: MPTSS thermo constraint NOT created
rxn 1875: NAt3_1p5pp thermo constraint NOT created
rxn 1876: NAt3_2pp thermo constraint NOT created
rxn 1877: NAt3pp thermo constraint NOT created
rxn 1878: NAtex thermo constraint NOT created
rxn 1889: NHFRBO thermo constraint NOT created
rxn 1890: NI2abcpp thermo constraint NOT created
rxn 1891: NI2t3pp thermo constraint NOT created
rxn 1892: NI2tex thermo constraint NOT created
rxn 1893: NI2tpp thermo constraint NOT created
rxn 1894: NI2uabcpp thermo constraint NOT created
rxn 1913: NODOx thermo constraint NOT created
rxn 1914: NODOy thermo constraint NOT created
rxn 1917: NOtex thermo constraint NOT created
rxn 1918: NOtpp thermo constraint NOT created
rxn 1961: NTPTP1 thermo constraint NOT created
rxn 1962: NTPTP2 thermo constraint NOT created
rxn 1986: OCTNLL thermo constraint NOT created
rxn 1987: OGMEACPD thermo constraint NOT created
rxn 1988: OGMEACPR thermo constraint NOT created
rxn 1989: OGMEACPS thermo constraint NOT created
rxn 2003: OPMEACPD thermo constraint NOT created
rxn 2004: OPMEACPR thermo constraint NOT created
rxn 2005: OPMEACPS thermo constraint NOT created
rxn 2014: OXCOAHDH thermo constraint NOT created
rxn 2015: OXDHCOAT thermo constraint NOT created
rxn 2027: PACCOAE thermo constraint NOT created
rxn 2046: PAPSR2 thermo constraint NOT created
rxn 2113: PHEMEabcpp thermo constraint NOT created
rxn 2114: PHEMEtiex thermo constraint NOT created
rxn 2116: PHETRS thermo constraint NOT created
rxn 2156: PLIPA2E180pp thermo constraint NOT created
rxn 2157: PLIPA2E181pp thermo constraint NOT created
rxn 2167: PMEACPE thermo constraint NOT created
rxn 2170: PNTOt4pp thermo constraint NOT created
rxn 2172: POAACR thermo constraint NOT created
rxn 2173: POR5 thermo constraint NOT created
rxn 2176: PPA2 thermo constraint NOT created
rxn 2180: PPAt4pp thermo constraint NOT created
rxn 2188: PPK2r thermo constraint NOT created
rxn 2195: PPPGO thermo constraint NOT created
rxn 2196: PPPGO3 thermo constraint NOT created
rxn 2201: PPTHpp thermo constraint NOT created
rxn 2202: PPTtex thermo constraint NOT created
rxn 2214: PROTRS thermo constraint NOT created
rxn 2217: PROt4pp thermo constraint NOT created
rxn 2303: RNDR1b thermo constraint NOT created
rxn 2305: RNDR2b thermo constraint NOT created
rxn 2307: RNDR3b thermo constraint NOT created
rxn 2309: RNDR4b thermo constraint NOT created
rxn 2310: RNTR1c2 thermo constraint NOT created
rxn 2311: RNTR2c2 thermo constraint NOT created
rxn 2312: RNTR3c2 thermo constraint NOT created
rxn 2313: RNTR4c2 thermo constraint NOT created
rxn 2317: S2FE2SR thermo constraint NOT created
rxn 2318: S2FE2SS thermo constraint NOT created
rxn 2319: S2FE2SS2 thermo constraint NOT created
rxn 2320: S2FE2ST thermo constraint NOT created
rxn 2321: S4FE4SR thermo constraint NOT created
rxn 2322: S4FE4ST thermo constraint NOT created
rxn 2330: SCYSDS thermo constraint NOT created
rxn 2333: SELCYSS thermo constraint NOT created
rxn 2334: SELGTHR thermo constraint NOT created
rxn 2335: SELGTHR2 thermo constraint NOT created
rxn 2336: SELGTHR3 thermo constraint NOT created
rxn 2337: SELNPS thermo constraint NOT created
rxn 2338: SELR thermo constraint NOT created
rxn 2339: SELtex thermo constraint NOT created
rxn 2340: SELtpp thermo constraint NOT created
rxn 2346: SERTRS thermo constraint NOT created
rxn 2347: SERTRS2 thermo constraint NOT created
rxn 2349: SERt4pp thermo constraint NOT created
rxn 2355: SHCHD2 thermo constraint NOT created
rxn 2356: SHCHF thermo constraint NOT created
rxn 2362: SLNTtex thermo constraint NOT created
rxn 2363: SLNTtpp thermo constraint NOT created
rxn 2398: T2DECAI thermo constraint NOT created
rxn 2417: TDSR1 thermo constraint NOT created
rxn 2418: TDSR2 thermo constraint NOT created
rxn 2435: THRTRS thermo constraint NOT created
rxn 2439: THRt4pp thermo constraint NOT created
rxn 2443: THZPSN3 thermo constraint NOT created
rxn 2446: TMAOR1 thermo constraint NOT created
rxn 2447: TMAOR1pp thermo constraint NOT created
rxn 2448: TMAOR2 thermo constraint NOT created
rxn 2449: TMAOR2pp thermo constraint NOT created
rxn 2450: TMAOtex thermo constraint NOT created
rxn 2472: TRPTRS thermo constraint NOT created
rxn 2482: TUNGSabcpp thermo constraint NOT created
rxn 2483: TUNGStex thermo constraint NOT created
rxn 2490: TYRTRS thermo constraint NOT created
rxn 2493: ThDPAT thermo constraint NOT created
rxn 2494: U23GAAT thermo constraint NOT created
rxn 2501: UAGAAT thermo constraint NOT created
rxn 2537: UPP3MT thermo constraint NOT created
rxn 2538: UPP3S thermo constraint NOT created
rxn 2539: UPPDC1 thermo constraint NOT created
rxn 2556: VALTRS thermo constraint NOT created
rxn 2561: WCOS thermo constraint NOT created
rxn 2581: ZN2abcpp thermo constraint NOT created
rxn 2582: ZN2t3pp thermo constraint NOT created
rxn 2583: ZN2tpp thermo constraint NOT created
rxn 2584: ZNabcpp thermo constraint NOT created
rxn 2585: Zn2tex thermo constraint NOT created
rxn 2586: DM_10fthf_c thermo constraint NOT created
rxn 2587: DM_2dmmql8_c thermo constraint NOT created
rxn 2588: DM_2fe2s_c thermo constraint NOT created
rxn 2589: DM_4fe4s_c thermo constraint NOT created
rxn 2590: DM_5mthf_c thermo constraint NOT created
rxn 2591: DM_accoa_c thermo constraint NOT created
rxn 2592: DM_adocbl_c thermo constraint NOT created
rxn 2593: DM_ala_L_c thermo constraint NOT created
rxn 2594: DM_amet_c thermo constraint NOT created
rxn 2595: DM_arg_L_c thermo constraint NOT created
rxn 2596: DM_asn_L_c thermo constraint NOT created
rxn 2597: DM_asp_L_c thermo constraint NOT created
rxn 2598: DM_atp_c thermo constraint NOT created
rxn 2599: DM_bmocogdp_c thermo constraint NOT created
rxn 2600: DM_btn_c thermo constraint NOT created
rxn 2601: DM_ca2_c thermo constraint NOT created
rxn 2602: DM_chor_c thermo constraint NOT created
rxn 2603: DM_cl_c thermo constraint NOT created
rxn 2604: DM_coa_c thermo constraint NOT created
rxn 2605: DM_cobalt2_c thermo constraint NOT created
rxn 2606: DM_ctp_c thermo constraint NOT created
rxn 2607: DM_cu2_c thermo constraint NOT created
rxn 2608: DM_cys_L_c thermo constraint NOT created
rxn 2609: DM_datp_c thermo constraint NOT created
rxn 2610: DM_dctp_c thermo constraint NOT created
rxn 2611: DM_dgtp_c thermo constraint NOT created
rxn 2612: DM_dttp_c thermo constraint NOT created
rxn 2613: DM_enter_c thermo constraint NOT created
rxn 2614: DM_fad_c thermo constraint NOT created
rxn 2615: DM_fe2_c thermo constraint NOT created
rxn 2616: DM_fe3_c thermo constraint NOT created
rxn 2617: DM_gln_L_c thermo constraint NOT created
rxn 2618: DM_glu_L_c thermo constraint NOT created
rxn 2619: DM_gly_c thermo constraint NOT created
rxn 2620: DM_glycogen_c thermo constraint NOT created
rxn 2621: DM_gthrd_c thermo constraint NOT created
rxn 2622: DM_gtp_c thermo constraint NOT created
rxn 2623: DM_h2o_c thermo constraint NOT created
rxn 2624: DM_hemeO_c thermo constraint NOT created
rxn 2625: DM_his_L_c thermo constraint NOT created
rxn 2626: DM_ile_L_c thermo constraint NOT created
rxn 2627: DM_k_c thermo constraint NOT created
rxn 2628: DM_leu_L_c thermo constraint NOT created
rxn 2629: DM_lipopb_c thermo constraint NOT created
rxn 2630: DM_lys_L_c thermo constraint NOT created
rxn 2631: DM_malcoa_c thermo constraint NOT created
rxn 2632: DM_met_L_c thermo constraint NOT created
rxn 2633: DM_mg2_c thermo constraint NOT created
rxn 2634: DM_mlthf_c thermo constraint NOT created
rxn 2635: DM_mn2_c thermo constraint NOT created
rxn 2636: DM_mobd_c thermo constraint NOT created
rxn 2637: DM_mococdp_c thermo constraint NOT created
rxn 2638: DM_mocogdp_c thermo constraint NOT created
rxn 2639: DM_mql8_c thermo constraint NOT created
rxn 2640: DM_nad_c thermo constraint NOT created
rxn 2641: DM_nadh_c thermo constraint NOT created
rxn 2642: DM_nadp_c thermo constraint NOT created
rxn 2643: DM_nadph_c thermo constraint NOT created
rxn 2644: DM_nh4_c thermo constraint NOT created
rxn 2645: DM_ni2_c thermo constraint NOT created
rxn 2646: DM_pe160_c thermo constraint NOT created
rxn 2647: DM_pe161_c thermo constraint NOT created
rxn 2648: DM_pe181_c thermo constraint NOT created
rxn 2649: DM_pg160_c thermo constraint NOT created
rxn 2650: DM_pg161_c thermo constraint NOT created
rxn 2651: DM_pg181_c thermo constraint NOT created
rxn 2652: DM_phe_L_c thermo constraint NOT created
rxn 2653: DM_pheme_c thermo constraint NOT created
rxn 2654: DM_pro_L_c thermo constraint NOT created
rxn 2655: DM_ptrc_c thermo constraint NOT created
rxn 2656: DM_pydx5p_c thermo constraint NOT created
rxn 2657: DM_q8h2_c thermo constraint NOT created
rxn 2658: DM_ribflv_c thermo constraint NOT created
rxn 2659: DM_ser_L_c thermo constraint NOT created
rxn 2660: DM_sheme_c thermo constraint NOT created
rxn 2661: DM_so4_c thermo constraint NOT created
rxn 2662: DM_spmd_c thermo constraint NOT created
rxn 2663: DM_succoa_c thermo constraint NOT created
rxn 2664: DM_thf_c thermo constraint NOT created
rxn 2665: DM_thmpp_c thermo constraint NOT created
rxn 2666: DM_thr_L_c thermo constraint NOT created
rxn 2667: DM_trp_L_c thermo constraint NOT created
rxn 2668: DM_tyr_L_c thermo constraint NOT created
rxn 2669: DM_udcpdp_c thermo constraint NOT created
rxn 2670: DM_utp_c thermo constraint NOT created
rxn 2671: DM_val_L_c thermo constraint NOT created
rxn 2672: DM_zn2_c thermo constraint NOT created
rxn 2673: DM_clpn160_p thermo constraint NOT created
rxn 2674: DM_clpn161_p thermo constraint NOT created
rxn 2675: DM_clpn181_p thermo constraint NOT created
rxn 2676: DM_murein3p3p_p thermo constraint NOT created
rxn 2677: DM_murein3px4p_p thermo constraint NOT created
rxn 2678: DM_murein4p4p_p thermo constraint NOT created
rxn 2679: DM_murein4px4p_p thermo constraint NOT created
rxn 2680: DM_murein4px4px4p_p thermo constraint NOT created
rxn 2681: DM_pe160_p thermo constraint NOT created
rxn 2682: DM_pe161_p thermo constraint NOT created
rxn 2683: DM_pe181_p thermo constraint NOT created
rxn 2684: DM_pg160_p thermo constraint NOT created
rxn 2685: DM_pg161_p thermo constraint NOT created
rxn 2686: DM_pg181_p thermo constraint NOT created
rxn 2687: DM_GAM_c thermo constraint NOT created
% of metabolites with est. gibbs energies: 84.1
% of reactions with est. gibbs energies: 81.0
