# Supplementary material for: lumpGEM: Systematic generation of subnetworks and elementally balanced lumped reactions for the biosynthesis of target metabolites
Source: PLoS Comput Biol. 2017 Jul 20;13(7):e1005513. doi: 10.1371/journal.pcbi.1005513 (PMC5519008; doi:10.1371/journal.pcbi.1005513)
Supplement: S3 File — MATLAB based code of lumpGEM that generates FBA feasible subnetworks and lumped reactions. (ZIP) [file pcbi.1005513.s003.zip › lumpGEM_v1/setCplexParamHelper.m]

function [mipTolInt, scalPar, feasTol, emphPar] = setCplexParamHelper(CplexParameters)


if strcmp(CplexParameters,'CplexDefault')
    mipTolInt = 1e-5;
    scalPar = 0;
    feasTol = 1e-6;
    emphPar = 0;
elseif strcmp(CplexParameters,'LCSBDefault')
    % Empty will also just fetch the LCSB default
    mipTolInt = 1e-9;
    scalPar = -1;
    feasTol = 1e-9;
    emphPar = 1;
elseif strcmp(CplexParameters,'redGEM_m7')
    mipTolInt = 1e-7;
    scalPar = -1;
    feasTol = 1e-7;
    emphPar = 1;
elseif strcmp(CplexParameters,'redGEM_m8')
    mipTolInt = 1e-8;
    scalPar = -1;
    feasTol = 1e-8;
    emphPar = 1;
else
    error('Wrong option!')
end


end
