# Supplementary material for: lumpGEM: Systematic generation of subnetworks and elementally balanced lumped reactions for the biosynthesis of target metabolites
Source: PLoS Comput Biol. 2017 Jul 20;13(7):e1005513. doi: 10.1371/journal.pcbi.1005513 (PMC5519008; doi:10.1371/journal.pcbi.1005513)
Supplement: S3 File — MATLAB based code of lumpGEM that generates FBA feasible subnetworks and lumped reactions. (ZIP) [file pcbi.1005513.s003.zip › lumpGEM_v1/solveTFBAmodelCplex.m]

function sol = solveTFBAmodelCplex(tModel,TimeInSec,manualScalingFactor,mipTolInt,emphPar,feasTol,scalPar,mipDisplay)
% this function solves a TFBA problem using CPLEX

% if cplex is installed, and in the path
if isempty(which('cplex.m'))
    error('cplex is either not installed or not in the path')
end

if ~exist('manualScalingFactor','var') || isempty(manualScalingFactor)
    manualScalingFactor = [];
end
if ~exist('mipTolInt','var') || isempty(mipTolInt)
    mipTolInt = [];
end
if ~exist('emphPar','var') || isempty(emphPar)
    emphPar = [];
end
if ~exist('feasTol','var') || isempty(feasTol)
    feasTol = [];
end
if ~exist('scalPar','var') || isempty(scalPar)
    scalPar = [];
end
if ~exist('TimeInSec','var') || isempty(TimeInSec)
    TimeInSec = [];
end
if ~exist('mipDisplay','var') || isempty(mipDisplay)
    mipDisplay = [];
end

% Convert problem to cplex
cplex = changeToCPLEX_WithOptions(tModel,TimeInSec,manualScalingFactor,mipTolInt,emphPar,feasTol,scalPar,mipDisplay);

% Optimize the problem
try
    CplexSol = cplex.solve();
    if isfield(cplex.Solution,'x')
        x = cplex.Solution.x;
        if ~isempty(x)
            sol.x = cplex.Solution.x;
            sol.val = cplex.Solution.objval;
            sol.cplexSolStatus = cplex.Solution.status;
        else
            sol.x = [];
            sol.val = [];
            disp('Empty solution');
            warning('Cplex returned an empty solution!')
            sol.cplexSolStatus = 'Empty solution';
        end
    else
        CplexSol
        sol.x = [];
        sol.val = [];
        disp('No field cplex.Solution.x');
        warning('The solver does not return a solution!')
        sol.cplexSolStatus = 'No field cplex.Solution.x';
    end
catch
    sol.x = NaN;
    sol.val = NaN;
    sol.cplexSolStatus = 'Solver crashed';
end
