# Supplementary material for: lumpGEM: Systematic generation of subnetworks and elementally balanced lumped reactions for the biosynthesis of target metabolites
Source: PLoS Comput Biol. 2017 Jul 20;13(7):e1005513. doi: 10.1371/journal.pcbi.1005513 (PMC5519008; doi:10.1371/journal.pcbi.1005513)
Supplement: S3 File — MATLAB based code of lumpGEM that generates FBA feasible subnetworks and lumped reactions. (ZIP) [file pcbi.1005513.s003.zip › lumpGEM_v1/test_lumpgemv1_2.m]

yield=1;
overall_am_full = {};
overall_am_names_full = [];
active_rxns = {};
for i = 1:size(DPs_all,2)
    if ~isempty(DPs_all{i})
        solutions = DPs_all{i};
        for j=1:size(solutions,2)
            % This function tests the thermodynamic feasibility of the
            % pathways obtained, and gives back only the feasible ones as
            % output. It also makes the coefficients of the LUMPED
            % reactions integers
            [overall_am_names_full_i, active_rxns1,active_rxns2, overall_am_full_i] = testForIntegerAndThermo(LumpCstModel,allBFUSEind,solutions,yield,IdNCNTNER,i,j,otherReactionsGSMForLump_idx,FluxUnits,CplexParameters);
            overall_am_names_full = [overall_am_names_full;overall_am_names_full_i];
            active_rxns = [active_rxns; [{active_rxns1} {active_rxns2}]];
            overall_am_full = [overall_am_full;overall_am_full_i];
        end
    end
end
