# Supplementary material for: lumpGEM: Systematic generation of subnetworks and elementally balanced lumped reactions for the biosynthesis of target metabolites
Source: PLoS Comput Biol. 2017 Jul 20;13(7):e1005513. doi: 10.1371/journal.pcbi.1005513 (PMC5519008; doi:10.1371/journal.pcbi.1005513)
Supplement: S3 File — MATLAB based code of lumpGEM that generates FBA feasible subnetworks and lumped reactions. (ZIP) [file pcbi.1005513.s003.zip › lumpGEM_v1/test_v1.m]

for i=103%:length(bbb_metnames)
    i
    if ~ismember(bbb_metnames{i}, bbb_not_to_lump)
        dmodel = LumpCstModel;
        dmodel.var_ub(ind_bbb_forward(i)) = UnitFactor*10;
        % dmodel.var_lb(ind_bbb_backward(i))= is already zero
        if strcmp(AerobicAnaerobic,'aerobic')
            dmodel.var_lb(ind_bbb_forward(i)) = -sol_obj_for_lumping*stoich_bbb(i); %, 'round'); %negative because the coef is neg
        else
            dmodel.var_lb(ind_bbb_forward(i)) = -0.2*sol_obj_for_lumping*stoich_bbb(i); %, 'round'); %negative because the coef is neg
        end
        % CHANGE this to -* maximum growth (which should be 1)
        % dmodel.var_ub(ind_bbb_forward(i))= is free
        %aplly choice
        if strcmp(TimeLimitForSolver,'yes')
            sol = solveTFBAmodelCplex(dmodel,TimeLimit,[],mipTolInt,emphPar,feasTol,scalPar,[]);
        elseif strcmp(TimeLimitForSolver,'no')
            sol = solveTFBAmodelCplex(dmodel,[]       ,[],mipTolInt,emphPar,feasTol,scalPar,[]);
        else
            error('Wrong option!')
        end
        %%%%%%%%%%%%%%%%%%%%%%%%%%%%%%%%%%%%%%
        % Remember here we're maximizing BFUSE vars -> minimizing non-core metab rxns
        % lumps that can't solve are saved in error and nosol
        if isempty(sol.x)
            rxnNames={'NA'};
            rxnFormulas={'NA'};
        elseif isnan(sol.x) % don't we need one entry here for the if??
            rxnNames={'Crashed'};
            rxnFormulas={'Crashed'};
        else
            bfuse=sol.x(allBFUSEind);
            rxnsBFUSE=find(bfuse==0);%index of every bfuse var (reaction) that participates in the current lump
            if isempty(rxnsBFUSE) % lump is empty
                rxnNames={'ProducedByCore'};
                rxnFormulas={'ProducedByCore'};
            else % there are reactions in the lump
                % Change the DP name, because it is just a solution!!
                if NumAltLUMPedPerBBB>1
                if strcmp(TimeLimitForSolver,'yes')
                    [DPs,~,~] = findDP_YIELD_TimeLimit(dmodel,NumAltLUMPedPerBBB,sol,allBFUSEind,TimeLimit,SizeLUMPNetwork,CplexParameters);
                elseif strcmp(TimeLimitForSolver,'no')
                    [DPs,~,~] = findDP_YIELD_TimeLimit(dmodel,NumAltLUMPedPerBBB,sol,allBFUSEind,[],SizeLUMPNetwork,CplexParameters);
                else
                    error('Wrong option!')
                end
                DPs_all{i} = DPs;
                else
                DPs_all{i} = sol.x;
                end
                
                rxnNames = dmodel.varNames(allBFUSEind(rxnsBFUSE));% for example rxns={'BFUSE_PDH' 'BFUSE_PPCK'}
                rxnNames = strrep(rxnNames, 'BFUSE_', '');   % for example rxns={'PDH'       'PPCK'}
                [~, ba] = ismember(rxnNames, dmodel.rxns); %ba is the reaction indeces in model dmodel
                rxnFormulas = printRxnFormula(dmodel, dmodel.rxns(ba)); %rxnns is the formulas of the reactions in model dmodel
            end
        end
        rxnsNamesTotal{i} = rxnNames;
        rxnFormulasTotal{i} = rxnFormulas;
    end
end
