# Supplementary material for: lumpGEM: Systematic generation of subnetworks and elementally balanced lumped reactions for the biosynthesis of target metabolites
Source: PLoS Comput Biol. 2017 Jul 20;13(7):e1005513. doi: 10.1371/journal.pcbi.1005513 (PMC5519008; doi:10.1371/journal.pcbi.1005513)
Supplement: S3 File — MATLAB based code of lumpGEM that generates FBA feasible subnetworks and lumped reactions. (ZIP) [file pcbi.1005513.s003.zip › lumpGEM_v1/testForIntegerAndThermo.m]

function [overall_am_names_full, active_rxns1, active_rxns2, overall_am_full] = testForIntegerAndThermo(LumpCstModel,allBFUSEind,solutions,yield,IdNCNTNER,i,j,otherReactionsGSMForLump_idx,FluxUnits,CplexParameters)
% INPUT
% - LumpCstModel:
% - GSM_ForLumping:
% - DB_AlbertyUpdate:
% - allBFUSEind: Indices of binary variable that are used to minimize the
%   number of reactions in the lumped reaction.
% - solutions:
% - yield:
% - IdNCNTNER:
% - i:
% - j:
% - otherReactionsGSMForLump_idx:
% - FluxUnits:
% 
% OUTPUT
% - overall_am_names_full:
% - active_rxns1:
% - active_rxns2:
% - overall_am_full:

if strcmp(FluxUnits,'mmol')
    UnitFactor = 1;
elseif strcmp(FluxUnits,'mumol')
    UnitFactor = 1000;
else
    error('Wrong option!')
end

% Set properly the desired parameters for cplex LP and MILP
[mipTolInt, scalPar, feasTol, emphPar] = setCplexParamHelper(CplexParameters);

sol_individual.x = solutions(:,j);
bfuse = sol_individual.x(allBFUSEind);
rxnsBFUSE = find(bfuse<0.5);
rxns = LumpCstModel.varNames(allBFUSEind(rxnsBFUSE));
rxnfor = strrep(rxns, 'BFUSE_', '');
[~, bpath2] = ismember(rxnfor, LumpCstModel.rxns);

for ill = 1:length(rxnfor(find(bpath2)))
    if strfind(rxnfor{ill}, 'DM_')
        bpath2(ill)=0;
    end
end

kmodel = LumpCstModel;
bbb_metnames = kmodel.mets(find(kmodel.S(:,find(kmodel.c))<0));

[~, bcore] = ismember(1:length(kmodel.rxns), otherReactionsGSMForLump_idx);
mod_core = extractSubNetwork(kmodel, kmodel.rxns(find(bcore==0)));
mets_core = [mod_core.mets; bbb_metnames];
kmodel = isTrans_GEMS_MoreFields(kmodel, mets_core);


kmodel=checkifDrain(kmodel);
[~, ba] = ismember(kmodel.rxns(1:length(LumpCstModel.rxns)), kmodel.rxns(IdNCNTNER));
rxns_core = kmodel.rxns(find(ba==0));
mini_model = extractSubNetwork(kmodel, [rxnfor; rxns_core; strcat('DM_', bbb_metnames)]);


[GAMequation, ppi_equation] = extractGAMcoefficientsFromBiomass(LumpCstModel);
mini_model = addReaction(mini_model, 'DM_GAM_c', GAMequation);
mini_model.lb(length(mini_model.rxns))=0;
mini_model.ub(length(mini_model.rxns))=0;

if ~isempty(ppi_equation)
mini_model = addReaction(mini_model, 'DM_ppi_c', ppi_equation);
mini_model.lb(length(mini_model.rxns))=0;
mini_model.ub(length(mini_model.rxns))=0;
end
tmini_model = createintegermodel(mini_model);

if ~isempty(ppi_equation)
    bbb_metnames = [bbb_metnames; 'GAM_c'; 'ppi_c'];
else
    bbb_metnames = [bbb_metnames; 'GAM_c'];
end
bbb_drains_forward = strcat('F_DM_', bbb_metnames);
bbb_drains_backward = strcat('R_DM_', bbb_metnames);
bbb_drains_forward = strrep(bbb_drains_forward, '-', '_');
bbb_drains_backward = strrep(bbb_drains_backward, '-', '_');

[~, ind_bbb_forward] = ismember(bbb_drains_forward, tmini_model.varNames);
bbb_metnames = tmini_model.mets(find(tmini_model.S(:,find(tmini_model.c))<0));
tmini_model.S = full(tmini_model.S);
[~, bbb] = ismember(bbb_metnames, tmini_model.mets);
bbb = bbb(find(bbb));
stoich_bbb = tmini_model.S(bbb, find(tmini_model.c));

if ~isempty(ppi_equation)
    stoich_bbb = [stoich_bbb; -1; -1];
else
    stoich_bbb = [stoich_bbb; -1];
end

tmini_model.var_ub(ind_bbb_forward(i)) = UnitFactor*60;
value = yield*(-1*stoich_bbb(i));
if value > UnitFactor*10^-6
    tmini_model.var_lb(ind_bbb_forward(i)) = yield*(-1*stoich_bbb(i));
else
    tmini_model.var_lb(ind_bbb_forward(i)) = UnitFactor*5*10^-5;
end
tmini_model.f = zeros(length(tmini_model.f),1);
forward = strcat('F_', rxnfor);
backward = strcat('R_', rxnfor);
[~, ff] = ismember(forward, tmini_model.varNames);
[~, bb] = ismember(backward, tmini_model.varNames);
[~, bn] = ismember([forward; backward], tmini_model.varNames);
tmini_model.f(bn) = 1;
tmini_model.vartypes(bn) = {'I'};
tmini_model.objtype = 1;

tmini_model = changebounds_for_fluxesrGEM_FluxUnits(tmini_model, 1000000, UnitFactor);
%%%%%%%%%%%%%%%%%%%%%%%%%%%%%%%%%%%%%%%%%%%%%%%%%%%%%%%%%%%%%%%%%%%%%%%%%%%
%%%%%%%%%%%%%%%%%%%%%%%%%%%%%%%%%%%%%%%%%%%%%%%%%%%%%%%%%%%%%%%%%%%%%%%%%%%
% [num_constr,~] = size(tmini_model.A);
% if length(forward)==length(backward)
%     for mam = 1:length(forward)
%         tmini_model.rhs(num_constr+mam,1) = UnitFactor*1e-07;
%         tmini_model.constraintNames{num_constr+mam,1} = strcat('BFMER2_',num2str(mam));
%         tmini_model.constraintType{num_constr+mam,1} = '>';
%         tmini_model.A(num_constr+mam,ff(mam)) = 1;
%         tmini_model.A(num_constr+mam,bb(mam)) = 1;
%     end
% end
%%%%%%%%%%%%%%%%%%%%%%%%%%%%%%%%%%%%%%%%%%%%%%%%%%%%%%%%%%%%%%%%%%%%%%%%%%%
%%%%%%%%%%%%%%%%%%%%%%%%%%%%%%%%%%%%%%%%%%%%%%%%%%%%%%%%%%%%%%%%%%%%%%%%%%%

sol = solveTFBAmodelCplex(tmini_model,[],[],mipTolInt,emphPar,feasTol,scalPar,[]);
% The hope is that the problem will be feasible with integer coefficients.
% However, sometimes this is not possible (e.g. reactions with rational coefficients involved)
% And then we switch back to continuous variables to get a solution.
if isempty(sol.x)
    tmini_model.vartypes(bn) = {'C'};
    tmini_model = changebounds_for_fluxesrGEM_FluxUnits(tmini_model, 100, UnitFactor);
    sol = solveTFBAmodelCplex(tmini_model,[],[],mipTolInt,emphPar,feasTol,scalPar,[]);
end
if isempty(sol.x)
    overall{1,1} = 'NA';
else
    m=1;
    newrxnsresults = sol.x(ff)-sol.x(bb);
    %newrxnsresults=roundsd(newrxnsresults, 8, 'round');
    tmini_model.S = full(tmini_model.S);
    stoich = [];
    
    for j = 1:length(ff)
        if length(ff)==1
            [~, ba] = ismember(rxnfor, tmini_model.rxns);
        else
            [~, ba] = ismember(rxnfor(j), tmini_model.rxns);
        end
        sto = tmini_model.S(:, ba).*newrxnsresults(m);
        m = m+1;
        stoich = [stoich sto];
    end
    
    summet = sum(stoich,2);
    indt = find(abs(summet)<10^-9);
    summet(indt) = 0;
    indt = find(summet);
    if isempty(indt)
        overall{1,1}='NA';
    else
        summet = summet/min(abs(summet(indt)));
        
        [dmod, rxnIDexists] = addReaction(tmini_model, strcat('Rxn_', 'Total', dbl2str(1)), tmini_model.mets(find(summet)), summet(find(summet)));
        if ~isempty(rxnIDexists)
            overall(1,1) = printRxnFormula(dmod, dmod.rxns(rxnIDexists));
        else
            overall(1,1) = printRxnFormula(dmod, dmod.rxns(length(dmod.rxns)));
        end
    end
end

overall_am_full = overall;

if ~isempty(ppi_equation)
    bbb_metnames = [bbb_metnames; 'GAM_c'; 'ppi_c'];
else
    bbb_metnames = [bbb_metnames; 'GAM_c'];
end
active_rxns1 = rxnfor;
[~, ind_we] = ismember(active_rxns1, LumpCstModel.rxns);

if ind_we>0
    active_rxns2 = printRxnFormula(LumpCstModel, LumpCstModel.rxns(ind_we));
else
    active_rxns2 = printRxnFormula(LumpCstModel, rxnfor);
end

overall_am_names_full = bbb_metnames(i);

end
