# Supplementary material for: lumpGEM: Systematic generation of subnetworks and elementally balanced lumped reactions for the biosynthesis of target metabolites
Source: PLoS Comput Biol. 2017 Jul 20;13(7):e1005513. doi: 10.1371/journal.pcbi.1005513 (PMC5519008; doi:10.1371/journal.pcbi.1005513)
Supplement: S1 Table — (XLSX) [file pcbi.1005513.s004.xlsx]

## Sheet: E_coli_Statistics
Biomass Building Block	Size of Smin Subnetwork	# of Alternative Subnetworks	# of Alternative Lumped Reactions
10-FORMYLTETRAHYDROFOLATE	47	96	28
2-DEMETHYLMENAQUINOL 8	31	24	4
[2FE-2S] IRON-SULFUR CLUSTER	19	48	16
[4FE-4S] IRON-SULFUR CLUSTER	21	4	4
5-METHYLTETRAHYDROFOLATE	47	20	11
ACETYL-COA	48	18	3
ADENOSYLCOBALAMIN	30	48	15
L-ALANINE	2	1	1
S-ADENOSYL-L-METHIONINE	43	36	4
L-ARGININE	13	2	2
L-ASPARAGINE	5	2	2
L-ASPARTATE	2	1	1
BIS-MOLYBDOPTERIN GUANINE DINUCLEOTIDE	46	24	8
BIOTIN	69	112	15
CALCIUM	13	1	1
CHORISMATE	7	1	1
COENZYME A	48	36	3
CTP	15	12	9
L-CYSTEINE	15	6	2
DATP	29	48	16
DCTP	17	24	18
DGTP	30	56	14
DTTP	23	18	12
ENTEROCHELIN	19	4	2
FLAVIN ADENINE DINUCLEOTIDE OXIDIZED	39	24	7
L-GLUTAMINE	2	2	2
L-GLUTAMATE	1	1	1
GLYCINE	8	1	1
GLYCOGEN	2	2	2
REDUCED GLUTATHIONE	21	6	2
GTP	28	24	7
HEME O	27	24	8
L-HISTIDINE	21	12	3
L-ISOLEUCINE	12	1	1
L-LEUCINE	10	1	1
LIPOATE (PROTEIN BOUND)	40	5	5
L-LYSINE	11	1	1
MALONYL-COA	49	36	3
L-METHIONINE	25	6	2
5,10-METHYLENETETRAHYDROFOLATE	46	144	16
MOLYBDOPTERIN CYTOSINE DINUCLEOTIDE	53	106	44
MOLYBDOPTERIN GUANINE DINUCLEOTIDE	44	24	8
MENAQUINOL 8	44	24	4
NICOTINAMIDE ADENINE DINUCLEOTIDE	32	72	21
NICOTINAMIDE ADENINE DINUCLEOTIDE - REDUCED	32	72	21
NICOTINAMIDE ADENINE DINUCLEOTIDE PHOSPHATE	33	72	21
NICOTINAMIDE ADENINE DINUCLEOTIDE PHOSPHATE - REDUCED	33	72	21
PHOSPHATIDYLETHANOLAMINE (DIHEXADECANOYL, N-C16:0)	44	185	16
PHOSPHATIDYLETHANOLAMINE (DIHEXADEC-9ENOYL, N-C16:1)	44	118	14
PHOSPHATIDYLETHANOLAMINE (DIOCTADEC-11-ENOYL, N-C18:1)	48	32	13
PHOSPHATIDYLGLYCEROL (DIHEXADECANOYL, N-C16:0)	40	127	16
PHOSPHATIDYLGLYCEROL (DIHEXADEC-9-ENOYL, N-C16:1)	40	128	14
PHOSPHATIDYLGLYCEROL (DIOCTADEC-11-ENOYL, N-C18:1)	44	109	16
L-PHENYLALANINE	11	1	1
PROTOHEME	13	4	4
L-PROLINE	5	1	1
PUTRESCINE	7	1	1
PYRIDOXAL 5-PHOSPHATE	7	1	1
UBIQUINOL-8	44	96	16
RIBOFLAVIN	35	12	6
L-SERINE	4	1	1
SIROHEME	24	2	2
SPERMIDINE	38	6	2
SUCCINYL-COA	48	36	3
5,6,7,8-TETRAHYDROFOLATE	47	96	28
THIAMINE DIPHOSPHATE	46	12	4
L-THREONINE	7	1	1
L-TRYPTOPHAN	17	2	2
L-TYROSINE	11	1	1
UNDECAPRENYL DIPHOSPHATE	15	12	4
UTP	13	6	6
L-VALINE	5	1	1
CORE OLIGOSACCHARIDE LIPID A	75	128	24
CARDIOLIPIN (TETRAHEXADECANOYL, N-C16:0)	41	113	16
CARDIOLIPIN (TETRAHEXADEC-9-ENOYL, N-C16:1)	41	128	14
CARDIOLIPIN (TETRAOCTADEC-11-ENOYL, N-C18:1)	45	19	13
TWO LINKED DISACHARIDE TRIPEPTIDE MUREIN UNITS (UNCROSSLINKED, MIDDLE OF CHAIN)	34	4	4
TWO DISACHARIDE LINKED MUREIN UNITS, TRIPEPTIDE CROSSLINKED TETRAPEPTIDE (A2PM->D-ALA) (MIDDLE OF CHAIN)	34	4	4
TWO LINKED DISACHARIDE TETRAPEPTIDE MUREIN UNITS (UNCROSSLINKED, MIDDLE OF CHAIN)	34	4	4
TWO DISACHARIDE LINKED MUREIN UNITS, TETRAPEPTIDE CORSSLINKED TETRAPEPTIDE (A2PM->D-ALA) (MIDDLE OF CHAIN)	34	4	4
THREE DISACHARIDE LINKED MUREIN UNITS (TETRAPEPTIDE CROSSLINKED TETRAPEPTIDE (A2PM->D-ALA) & TETRAPEPTIDE CORSSLINKED TETRAPEPTIDE (A2PM->D-ALA)) (MIDDLE OF CHAIN)	35	4	4
Growth Associated Maintenance	27	24	8

## Sheet: S_cerevisiae_Statistics
Biomass Building Block	Size of Smin Subnetwork	# of Alternative Subnetworks	# of Alternative Lumped Reactions
1,3-BETA-D-GLUCAN	5	1	1
L-ALANINE	2	1	1
AMP	24	18	6
L-ARGININE	17	4	3
L-ASPARAGINE	6	2	2
L-ASPARTATE	3	1	1
CMP	18	8	8
L-CYSTEINE	14	2	2
DAMP	27	18	6
DCMP	18	4	4
DGMP	27	12	12
DTMP	22	8	8
ERGOSTEROL	41	2	2
L-GLUTAMINE	3	1	1
L-GLUTAMATE	2	1	1
GLYCINE	3	1	1
GLYCOGEN	5	1	1
GMP	23	6	6
L-HISTIDINE	25	18	6
L-ISOLEUCINE	15	2	2
L-LEUCINE	11	1	1
L-LYSINE	13	2	2
MANNAN	9	1	1
L-METHIONINE	20	4	4
PHOSPHATIDATE, YEAST-SPECIFIC	15	1	1
PHOSPHATIDYLCHOLINE, YEAST-SPECIFIC	34	2	2
PHOSPHATIDYLETHANOLAMINE, YEAST-SPECIFIC	26	2	2
L-PHENYLALANINE	11	1	1
L-PROLINE	6	2	2
PHOSPHATIDYLSERINE, YEAST-SPECIFIC	23	2	2
PHOSPHATIDYL-1D-MYO-INOSITOL, YEAST-SPECIFIC	21	1	1
RIBOFLAVIN	30	6	2
L-SERINE	4	2	2
L-THREONINE	8	2	2
TREHALOSE	6	1	1
TRIGLYCERIDE, YEAST-SPECIFIC	17	1	1
L-TRYPTOPHAN	20	4	4
L-TYROSINE	11	2	2
UMP	13	4	4
L-VALINE	6	1	1
ZYMOSTEROL	29	2	2
