# Supplementary material for: lumpGEM: Systematic generation of subnetworks and elementally balanced lumped reactions for the biosynthesis of target metabolites
Source: PLoS Comput Biol. 2017 Jul 20;13(7):e1005513. doi: 10.1371/journal.pcbi.1005513 (PMC5519008; doi:10.1371/journal.pcbi.1005513)
Supplement: S2 Table — (XLSX) [file pcbi.1005513.s005.xlsx]

## Sheet: Neidhardt_Table
Biomass Building Block	micromol/gDW	Precursor Metabolites	ATP	NADH	NADPH	1-C	NH4	S
Amino acids
Alanine	488	1 pyr	0	0	1	0	1	0
Arginine	281	1 akg	7	-1	4	0	4	0
Asparagine	229	1 oaa	3	0	1	0	2	0
Aspartate	229	1 oaa	0	0	1	0	1	0
Cytsteine	87	1 pga	4	-1	5	0	1	0
Glutamate	250	1 akg	0	0	1	0	1	0
Glutamine	250	1 akg	0	0	1	0	1	0
Glycine	582	1 pga	0	-1	1	-1	1	0
Histidine	90	1 penP	6	-3	1	1	3	0
Isoleucine	276	1 oaa, 1 pyr	2	0	5	0	1	0
Leucine	428	2 pyr, 1 AcCoa	0	-1	2	0	1	0
Lysine	326	1 oaa, 1 pyr	2	0	4	0	2	0
Methionine	146	1 oaa	7	0	8	1	1	1
Phenylalanine	176	1 eryP, 2 pep	1	0	2	0	1	0
Proline	210	1 akg	1	0	3	0	1	0
Serine	205	1 pga	0	-1	1	0	1	0
Threonine	241	1 oaa	2	0	3	0	1	0
Tryptophan	54	1 penP, 1 eryP, 1 pep	5	-2	3	0	2	0
Tyrosine	131	1 eryP, 2 pep	1	-1	2	0	1	0
Valine	402	2 pyr	0	0	2	0	1	0
RNA nucleotides
ATP	165	1 penP, 1 pga	11	-3	1	1	5	0
GTP	203	1 penP, 1 pga	13	-3	0	1	5	0
CTP	126	1 penP, 1 oaa	9	0	1	0	3	0
UTP	136	1 penP, 1 oaa	7	0	1	0	2	0
DNA nucleotides
dATP	24.7	1 penP, 1 pga	11	-3	2	1	5	0
dGTP	25.4	1 penP, 1 pga	13	-3	1	1	5	0
dCTP	25.4	1 penP, 1 oaa	9	0	2	0	3	0
dTTP	24.7	1 penP, 1 oaa	10.5	0	3	1	2	0
Lipid components
Glycerol phosphate	129	1 triosP	0	0	1	0	0	0
Serine	129	1 pga	0	-1	1	0	1	0
C16:0 fatty acids		8 AcCoa	7	0	14	0	0	0
C16:1 fatty acids		8 AcCoa	7	0	13	0	0	0
C18:1 fattly acids		9 AcCoa	8	0	15	0	0	0
Avarage fatty acid	258	8.2 AcCoa	7.2	0	14	0	0	0
LPS components
UDP-glucose	15.7	1 gluP	1	0	0	0	0	0
CDP ethanolamine	23.5	1 pga	3	-1	1	0	1	0
OH-myristic acid	23.5	7 AcCoa	6	0	11	0	0	0
C14:0 fatty acid	23.5	7 AcCoa	6	0	12	0	0	0
CMP KDO	23.5	1 penP, 1 pep	2	0	0	0	0	0
NDP heptose	23.5	1.5 gluP	1	0	-4	0	0	0
TDP glucosamine	15.7	1 fruP	2	0	0	0	1	0
Peptidoglycan monomers
UDP-N-acetylglucosamine	27.6	1 fruP, 1 AcCoa	3	0	0	0	1	0
UDP-N-acetylmuramic acid	27.6	1 fruP, 1 pep, 1 AcCoa	4	0	1	0	1	0
Alanine	55.2	1 pyr	0	0	1	0	1	0
Diaminopimelate	27.6	1 oaa, 1 pyr	2	0	3	0	2	0
Glutamate	27.6	1 akg	0	0	1	0	1	0
Glycogen monomers
Glucose	154	1 gluP	1	0	0	0	0	0
1-Carbon requirement
serine	48.5	1 pga	0	-1	1	0	0	0
Polyamines
Ornithine equivalents	59.3	1 akg	2	0	3	0	2	0
